# Supplementary material for: Lysosome repositioning as an autophagy escape mechanism by Mycobacterium tuberculosis Beijing strain
Source: Sci Rep. 2021 Feb 22;11:4342. doi: 10.1038/s41598-021-83835-4 (PMC7900199; doi:10.1038/s41598-021-83835-4)
Supplement: Supplementary file 2 — Supplementary Information 2. [file 41598_2021_83835_MOESM2_ESM.xlsx]

## Sheet: Supplementary Dataset S1
ENSEMBL Trancript IDs	(raw) read mapping counts
	BJN				H37Rv				Uninfected
	full media		starvation media		full media		starvation media		full media		starvation media
	BF1	BF2	BS1	BS2	HF1	HF2	HS1	HS2	F1	F2	S1	S2
ENSMUST00000000001	7267	14169	1113	11486	5468	8646	2111	14164	4542	10938	4435	5448
ENSMUST00000000003	0	0	0	0	0	0	0	0	0	0	0	0
ENSMUST00000000010	0	0	0	0	0	0	0	0	0	0	0	0
ENSMUST00000000028	1527	1517	1019	1229	1148	682	1144	1458	1029	2639	2656	2664
ENSMUST00000000033	0	0	0	0	0	0	0	0	0	0	0	2
ENSMUST00000000049	0	0	0	0	0	0	0	0	0	0	0	0
ENSMUST00000000058	210	65	13	81	143	55	38	34	187	219	181	70
ENSMUST00000000080	11455	11077	12298	26935	7378	8353	16143	34281	3298	3525	15217	20792
ENSMUST00000000087	4	4	72	117	96	50	108	89	12	141	120	103
ENSMUST00000000090	8823	10339	7703	7117	7038	8534	8179	7531	6191	10622	8632	7199
ENSMUST00000000094	4	36	9	0	11	31	6	113	5	5	0	19
ENSMUST00000000095	0	0	0	0	0	0	0	0	0	0	0	0
ENSMUST00000000096	0	0	0	0	0	0	0	0	0	0	0	0
ENSMUST00000000109	0	0	0	0	0	0	0	0	0	0	0	0
ENSMUST00000000122	0	0	0	0	0	0	0	0	0	0	0	0
ENSMUST00000000127	0	0	0	0	0	0	0	0	0	0	5	0
ENSMUST00000000128	0	0	0	0	0	0	0	0	0	0	0	0
ENSMUST00000000129	320	793	0	444	441	203	0	194	52	624	76	442
ENSMUST00000000137	18254	32775	3319	23460	14396	23441	6001	33156	12513	29770	10602	12242
ENSMUST00000000145	0	0	0	0	0	0	0	0	0	0	0	0
ENSMUST00000000153	2522	2142	1579	1264	2208	1589	1683	1194	2940	3213	2844	2143
ENSMUST00000000161	0	0	0	0	0	0	0	0	0	0	0	0
ENSMUST00000000163	0	0	0	0	0	0	0	0	0	0	0	0
ENSMUST00000000171	42	50	22	66	42	21	23	3	16	65	14	17
ENSMUST00000000175	0	0	0	0	0	0	0	0	0	0	0	0
ENSMUST00000000186	0	0	0	0	0	0	0	0	0	0	0	0
ENSMUST00000000187	0	0	0	4	0	0	0	0	0	0	0	3
ENSMUST00000000188	4	22	4	6	0	24	4	38	0	4	5	11
ENSMUST00000000193	6430	23213	3551	16731	6668	37963	5278	28013	318	299	741	666
ENSMUST00000000194	0	57	0	29	11	102	0	210	0	0	0	2
ENSMUST00000000199	2773	1488	1539	844	2145	1024	1793	983	1379	1480	1206	1058
ENSMUST00000000201	0	0	0	0	0	0	0	0	0	0	0	0
ENSMUST00000000206	0	0	5	0	0	0	0	0	4	0	0	0
ENSMUST00000000208	12	45	25	50	17	26	18	72	26	29	25	30
ENSMUST00000000219	0	0	0	0	0	0	0	0	0	0	0	0
ENSMUST00000000220	0	0	0	0	0	0	0	0	0	0	0	0
ENSMUST00000000221	0	0	0	0	0	0	0	0	0	0	0	0
ENSMUST00000000228	0	0	0	0	0	0	0	0	0	0	0	0
ENSMUST00000000253	0	0	0	3	0	0	0	0	0	0	0	0
ENSMUST00000000254	0	0	0	0	0	0	0	0	0	0	0	0
ENSMUST00000000260	688	81	127	293	493	372	506	285	651	938	727	664
ENSMUST00000000266	344	11303	31	128	949	3186	405	5392	0	3926	0	0
ENSMUST00000000275	0	0	0	0	0	0	0	0	0	0	0	0
ENSMUST00000000284	0	0	0	0	0	0	0	0	0	0	0	0
ENSMUST00000000285	670	965	0	412	581	537	253	475	0	713	0	348
ENSMUST00000000287	459	7911	267	465	4866	6156	3610	301	3368	6145	4530	481
ENSMUST00000000291	485	73	1168	238	254	104	918	322	537	213	2445	2139
ENSMUST00000000299	12294	12969	7762	9503	11245	12040	9684	12341	6915	7892	8663	6628
ENSMUST00000000304	792	835	568	656	727	668	681	758	523	1171	772	691
ENSMUST00000000305	0	0	0	0	0	0	0	0	0	0	0	6
ENSMUST00000000310	0	0	0	0	0	0	0	0	0	0	0	0
ENSMUST00000000312	0	0	0	0	0	0	0	0	0	0	0	0
ENSMUST00000000314	0	0	0	0	0	0	0	0	0	0	0	0
ENSMUST00000000317	0	0	0	0	0	0	0	0	0	0	0	0
ENSMUST00000000326	184	1160	139	878	98	1493	233	1636	57	114	107	181
ENSMUST00000000327	0	11	83	0	31	1	17	0	100	0	161	0
ENSMUST00000000329	0	2	4	0	0	0	5	0	0	8	2	2
ENSMUST00000000335	968	550	644	505	644	554	592	565	722	903	890	950
ENSMUST00000000342	0	0	0	0	0	0	0	0	0	0	0	0
ENSMUST00000000348	1670	2269	1217	1322	1414	1707	1327	1527	1494	2779	1544	1915
ENSMUST00000000349	897	1760	269	1229	846	1146	489	1575	944	1903	1029	1062
ENSMUST00000000356	0	0	0	0	0	0	0	0	0	0	0	0
ENSMUST00000000365	1227	1877	245	1355	544	1482	409	2337	488	1966	561	701
ENSMUST00000000369	0	0	0	0	0	0	0	3	0	0	0	0
ENSMUST00000000384	3877	3505	3319	3039	3036	2594	3639	3233	3000	3888	4379	3928
ENSMUST00000000388	1404	1927	1305	1763	1067	1632	1360	1953	1299	1875	2018	1847
ENSMUST00000000394	3160	3014	2296	1867	258	2419	2612	2095	2385	3341	123	2351
ENSMUST00000000395	5	34	6	51	36	35	10	98	0	15	0	21
ENSMUST00000000402	0	0	0	0	0	0	0	0	0	0	0	0
ENSMUST00000000412	0	0	0	0	0	0	0	0	0	0	0	0
ENSMUST00000000421	0	0	0	5	0	4	0	13	5	0	5	0
ENSMUST00000000430	643	406	0	537	322	28	639	2140	368	3194	529	1
ENSMUST00000000445	0	0	0	0	0	0	0	0	0	0	0	0
ENSMUST00000000449	1894	1784	1166	1179	1704	1340	1214	1067	1602	2624	2339	2061
ENSMUST00000000450	0	0	0	0	0	0	0	0	0	0	0	0
ENSMUST00000000451	1143	1088	1929	901	1075	1215	1082	953	1115	762	1692	693
ENSMUST00000000466	3676	7943	3367	5331	3711	9482	4468	10237	2519	6331	7229	8153
ENSMUST00000000476	0	0	0	0	0	0	0	0	0	0	0	0
ENSMUST00000000500	12454	8944	12387	4858	12644	10598	11377	6708	1986	4622	5727	5426
ENSMUST00000000505	7480	5938	7604	5620	5330	3901	6921	4725	9762	13537	13166	12904
ENSMUST00000000514	0	70	119	0	54	78	79	0	337	570	186	199
ENSMUST00000000542	702	595	331	278	606	430	335	355	402	479	391	377
ENSMUST00000000543	240	72	308	51	171	46	165	50	63	50	41	38
ENSMUST00000000544	520	524	269	242	499	391	318	296	569	676	503	435
ENSMUST00000000572	0	0	0	0	0	0	0	0	0	0	0	0
ENSMUST00000000573	5	8	10	49	10	21	17	13	12	6	12	17
ENSMUST00000000574	7	41	2	19	13	13	0	27	5	19	2	4
ENSMUST00000000579	0	0	0	0	0	0	0	0	0	0	0	0
ENSMUST00000000590	5662	7113	1051	3905	3685	3977	1300	4812	4374	7417	3146	5897
ENSMUST00000000594	1214	2153	287	1751	1493	1978	390	1259	1622	2741	1061	715
ENSMUST00000000608	2664	1768	2181	1348	2077	1490	2132	1652	2161	2642	2655	2004
ENSMUST00000000619	1699	2394	587	1821	1016	1534	761	2129	993	2562	1181	1523
ENSMUST00000000631	0	0	0	0	0	0	0	0	0	0	0	0
ENSMUST00000000632	0	0	0	0	0	0	0	0	0	0	0	0
ENSMUST00000000641	0	0	0	0	0	0	2	0	0	3	0	3
ENSMUST00000000642	4153	5386	2091	4242	3144	4726	2869	6084	2429	3676	2449	3607
ENSMUST00000000645	0	0	0	0	6	0	0	0	0	1	0	0
ENSMUST00000000646	0	0	0	0	0	0	0	0	0	0	0	0
ENSMUST00000000674	0	0	0	0	0	0	0	0	0	0	0	0
ENSMUST00000000687	0	0	0	0	0	0	0	0	0	0	0	0
ENSMUST00000000696	5285	12330	3305	5899	5352	16895	2619	8400	3166	6503	2304	3127
ENSMUST00000000704	46	102	0	53	81	42	0	66	0	97	95	98
ENSMUST00000000707	55	52	85	50	110	48	51	58	106	464	141	113
ENSMUST00000000717	0	0	0	0	0	0	0	0	0	0	0	0
ENSMUST00000000718	0	0	0	0	0	0	0	0	0	0	0	0
ENSMUST00000000724	1077	1872	332	1094	886	1362	414	1794	1180	2242	1169	1344
ENSMUST00000000727	1257	1551	764	1139	1084	1200	1052	1290	1168	1905	1583	1504
ENSMUST00000000746	0	0	0	0	0	0	0	0	0	0	0	0
ENSMUST00000000755	0	0	0	0	0	1	0	1	0	0	0	0
ENSMUST00000000756	25523	36127	25529	21586	28903	31231	25997	33024	26671	31244	32124	27880
ENSMUST00000000759	3262	3019	2910	2362	2889	2610	3120	2620	2696	3835	3740	3289
ENSMUST00000000767	466	4504	3742	1	433	0	234	256	2	255	328	5464
ENSMUST00000000769	67	2	48	25	29	27	47	26	43	102	68	42
ENSMUST00000000776	255	232	734	194	151	82	160	709	1099	235	888	279
ENSMUST00000000783	0	0	0	0	0	0	0	0	0	0	0	0
ENSMUST00000000793	365	2180	1886	2130	1393	2133	2113	2503	1082	2029	556	376
ENSMUST00000000804	8855	19874	2058	16409	6334	15120	4974	17393	8697	13684	4813	6532
ENSMUST00000000808	0	0	0	0	0	0	0	0	0	0	0	0
ENSMUST00000000809	2	10	3	47	4	9	11	61	0	0	0	14
ENSMUST00000000811	5	0	0	0	0	0	0	0	0	0	0	3
ENSMUST00000000821	0	0	0	0	0	0	0	0	0	0	0	0
ENSMUST00000000828	358	190	196	103	268	122	212	137	259	245	253	212
ENSMUST00000000834	0	0	0	3	0	0	0	0	0	0	0	2
ENSMUST00000000844	3	2	12	24	18	9	13	10	42	1	66	27
ENSMUST00000000881	0	0	0	0	0	0	0	0	0	0	0	0
ENSMUST00000000889	0	0	0	0	0	0	0	0	0	0	0	0
ENSMUST00000000894	1	13	0	2	6	1	4	3	0	4	10	0
ENSMUST00000000895	8	15	11	16	0	8	25	22	16	12	31	47
ENSMUST00000000896	150	96	125	98	159	101	134	100	218	246	320	247
ENSMUST00000000901	0	0	0	0	15	0	0	11	0	0	0	0
ENSMUST00000000904	29	2	1	0	149	2	15	1	81	221	1	14
ENSMUST00000000910	0	0	0	0	0	0	0	0	0	0	0	0
ENSMUST00000000924	25	9	16	16	18	12	18	28	14	19	22	16
ENSMUST00000000925	428	385	1672	293	685	821	352	1028	327	1921	389	1942
ENSMUST00000000926	0	0	0	0	0	0	0	0	0	0	0	0
ENSMUST00000000939	170	201	192	165	153	175	203	253	48	103	97	99
ENSMUST00000000940	1334	1413	1175	1052	1239	746	1311	963	808	1883	1315	1288
ENSMUST00000000958	992	1303	715	935	912	1020	762	1226	919	1399	1115	1063
ENSMUST00000000964	125	106	32	31	47	91	39	25	191	217	58	32
ENSMUST00000000984	82	0	392	0	2	116	0	1	122	155	302	207
ENSMUST00000000985	2676	2824	2082	1828	2183	2174	2080	1997	2887	3772	3550	3078
ENSMUST00000001002	575	2391	468	285	596	643	545	664	1658	830	2033	708
ENSMUST00000001008	47391	144883	61059	146294	31036	191538	61737	277546	3395	5173	15909	25139
ENSMUST00000001009	0	0	0	0	0	0	0	0	0	0	0	0
ENSMUST00000001027	0	0	0	0	0	0	0	0	0	0	0	0
ENSMUST00000001036	23	6	3	4	185	0	0	6	9	8	3	0
ENSMUST00000001040	11	8	9	2	9	1	3	9	1	24	1	13
ENSMUST00000001042	4325	5466	2750	4343	2742	4907	3185	4715	3110	5761	3229	4234
ENSMUST00000001043	175	65	101	37	35	75	60	35	43	158	33	52
ENSMUST00000001046	103438	109865	80285	62472	90925	84392	82151	82303	77226	132497	95151	71642
ENSMUST00000001047	14	3	0	0	12	8	1	0	0	10	8	0
ENSMUST00000001049	0	0	11	7	0	0	4	5	3	0	0	6
ENSMUST00000001051	23139	16400	14276	12804	16577	19618	15531	16342	7912	31316	25280	21431
ENSMUST00000001055	61	54	23	19	36	48	61	12	26	30	24	122
ENSMUST00000001059	1371	747	1382	660	968	506	1676	954	510	712	2247	1225
ENSMUST00000001063	183	0	0	0	0	0	181	0	0	0	0	0
ENSMUST00000001079	1237	1259	368	860	1005	1020	620	1297	857	1397	1038	1034
ENSMUST00000001080	160	50	160	43	72	33	117	40	198	199	188	205
ENSMUST00000001081	87	103	99	155	91	79	128	152	121	269	95	52
ENSMUST00000001083	3538	3657	3812	2698	3317	2882	3433	2558	2749	3907	3135	2906
ENSMUST00000001092	345	367	189	220	334	339	236	223	227	593	415	356
ENSMUST00000001108	1	2	1	1	6	3	3	0	80	12	2	3
ENSMUST00000001109	295	359	453	197	136	14	73	299	355	233	176	155
ENSMUST00000001112	0	0	0	0	0	0	0	0	0	9	0	0
ENSMUST00000001115	0	0	0	0	0	0	0	0	0	0	1	0
ENSMUST00000001116	836	1	2	285	771	1428	1032	722	1	821	1	768
ENSMUST00000001122	3	0	0	0	0	0	0	0	3	7	0	5
ENSMUST00000001125	731	479	294	712	626	420	263	1046	426	338	602	236
ENSMUST00000001126	116	119	73	64	110	58	67	69	117	209	70	128
ENSMUST00000001127	4065	4174	3327	3034	3315	2836	3630	3199	3113	4661	4510	4059
ENSMUST00000001130	12	20	15	21	15	5	9	39	14	0	27	33
ENSMUST00000001147	0	0	0	0	0	0	0	0	0	0	0	0
ENSMUST00000001148	0	0	0	0	0	0	0	0	0	0	0	0
ENSMUST00000001155	79	100	45	0	92	9	7	29	25	9	83	31
ENSMUST00000001156	7176	4989	7704	5786	5633	6375	7154	6994	6899	7420	8048	5446
ENSMUST00000001162	237	190	182	163	172	217	223	171	130	264	205	221
ENSMUST00000001166	0	0	0	0	178	0	0	0	542	496	394	197
ENSMUST00000001171	2	0	109	0	0	111	6	0	183	0	90	118
ENSMUST00000001172	219	261	179	138	105	150	192	132	98	157	245	182
ENSMUST00000001179	823	932	297	0	515	14	510	472	740	1271	640	1041
ENSMUST00000001181	0	0	0	0	0	0	0	0	0	0	0	0
ENSMUST00000001183	0	0	0	0	0	0	0	0	0	0	0	0
ENSMUST00000001184	400	383	522	506	269	444	621	724	73	117	399	462
ENSMUST00000001185	609	853	198	449	468	492	274	530	513	1129	482	779
ENSMUST00000001186	1686	3086	869	1819	1363	960	1218	2242	754	2932	764	1601
ENSMUST00000001187	4280	8995	3453	6078	3453	4687	3278	4971	3687	5391	3990	3120
ENSMUST00000001202	47	45	31	33	28	27	16	62	43	35	79	28
ENSMUST00000001204	17	5	11	8	6	19	18	6	2	18	10	9
ENSMUST00000001226	874	691	810	472	872	544	800	531	1473	1379	1405	1244
ENSMUST00000001240	154	156	84	90	148	115	88	133	153	225	148	95
ENSMUST00000001242	1200	1056	999	837	1074	900	1104	851	1222	1726	1524	1226
ENSMUST00000001247	0	0	0	0	0	0	0	0	0	0	0	3
ENSMUST00000001253	0	0	0	8	0	14	0	7	0	0	0	0
ENSMUST00000001254	0	0	0	0	0	0	0	0	0	0	0	0
ENSMUST00000001256	0	0	0	0	0	0	0	0	0	0	0	0
ENSMUST00000001258	861	572	327	466	333	481	660	149	2107	2470	945	2199
ENSMUST00000001279	0	5	8	9	45	0	15	54	84	7	25	8
ENSMUST00000001280	1103	261	1112	840	286	384	437	772	169	299	258	929
ENSMUST00000001284	36	69	7	23	85	162	9	0	1	44	47	48
ENSMUST00000001304	12792	8857	12378	6859	10746	7145	11437	6577	9784	14228	10644	10653
ENSMUST00000001319	43	15	23	14	18	7	13	22	0	7	2	12
ENSMUST00000001326	3845	4053	1013	4541	3139	2650	825	4850	3284	6170	4083	4334
ENSMUST00000001327	2370	778	2286	477	2322	647	2618	481	823	290	1899	286
ENSMUST00000001331	0	0	169	120	0	0	0	196	0	0	217	121
ENSMUST00000001335	502	367	0	437	0	0	479	0	0	432	648	541
ENSMUST00000001339	1991	1810	575	1500	1141	1606	720	1923	1151	1836	1065	1254
ENSMUST00000001347	145	126	73	149	3	177	125	54	145	300	192	284
ENSMUST00000001384	8	0	11	7	0	0	5	0	6	7	12	10
ENSMUST00000001402	2	3	62	2	4	4	5	6	109	5	6	0
ENSMUST00000001412	1715	2982	409	1619	1936	3498	882	3552	1622	4851	2257	2647
ENSMUST00000001415	38	73	0	0	58	0	27	0	0	41	0	0
ENSMUST00000001416	8488	11500	5699	7595	6949	9185	5873	8977	6728	10554	7422	7765
ENSMUST00000001419	3174	3995	1714	2370	2777	2883	2072	2836	2351	4563	2606	3179
ENSMUST00000001439	0	5	0	5	0	0	0	0	0	0	0	28
ENSMUST00000001451	10358	10984	9765	8092	8462	8258	10330	8940	7996	11037	12795	10888
ENSMUST00000001452	14398	29524	23540	24492	16399	15725	19096	18959	11541	23342	18807	24106
ENSMUST00000001454	0	0	0	0	0	0	0	0	0	0	0	0
ENSMUST00000001455	633	344	674	365	517	223	781	366	524	518	1079	1023
ENSMUST00000001456	0	1	26	0	0	97	0	1	0	0	0	7
ENSMUST00000001460	16430	16490	14546	13263	12198	13916	14906	15801	14863	19457	17864	17558
ENSMUST00000001479	33667	42338	16249	29643	25261	28133	20224	33368	28755	48407	31863	36568
ENSMUST00000001480	766	1418	23	944	599	924	261	1120	703	1261	671	856
ENSMUST00000001484	0	0	0	6	0	0	0	0	0	0	0	0
ENSMUST00000001485	2875	3338	2284	2379	2387	2750	2543	2641	2462	3522	3051	2963
ENSMUST00000001497	2	2	0	4	2	6	0	5	3	5	3	8
ENSMUST00000001507	7818	10501	4601	8194	5271	8875	4628	6368	5920	11470	5592	9409
ENSMUST00000001513	20707	20399	17702	13489	14885	17023	14147	15298	9629	14995	8301	9266
ENSMUST00000001520	2367	2462	1431	1921	1512	2239	1653	2176	1755	3047	2203	2559
ENSMUST00000001522	8	47	220	1	50	0	2	181	281	988	236	395
ENSMUST00000001534	0	0	0	0	0	0	0	0	0	0	0	0
ENSMUST00000001536	0	0	0	0	0	0	0	0	0	0	0	0
ENSMUST00000001538	0	0	0	0	0	0	0	0	0	0	0	0
ENSMUST00000001544	883	1090	1171	1241	1128	879	645	774	828	1339	904	902
ENSMUST00000001547	0	0	0	0	0	0	0	0	0	0	0	0
ENSMUST00000001548	0	3	1	0	0	3	0	0	0	0	0	3
ENSMUST00000001559	83	529	21	19	68	86	118	363	66	144	27	161
ENSMUST00000001561	0	0	0	0	0	0	0	0	0	0	0	0
ENSMUST00000001562	492	736	371	481	464	616	434	531	508	751	649	828
ENSMUST00000001565	995	139	58	142	153	1074	79	77	53	199	54	1126
ENSMUST00000001566	61113	60240	38540	33272	32535	38369	39809	34075	52214	83332	59230	58340
ENSMUST00000001569	347	580	238	359	189	326	197	312	305	356	359	371
ENSMUST00000001583	7783	9981	1970	6331	5188	7927	3032	8502	1965	5026	1735	1781
ENSMUST00000001592	0	0	0	0	1	0	0	0	0	0	0	0
ENSMUST00000001595	0	0	0	0	0	0	0	0	0	0	0	0
ENSMUST00000001599	0	0	0	0	3	0	0	0	0	0	0	0
ENSMUST00000001608	0	0	0	0	0	0	0	0	0	0	0	0
ENSMUST00000001611	1938	2609	615	1398	1801	1877	1006	1807	1880	2748	1779	1645
ENSMUST00000001619	76	3	25	16	7	5	26	8	22	6	29	5
ENSMUST00000001620	422	795	48	689	764	624	274	733	102	849	16	687
ENSMUST00000001626	0	0	0	0	0	0	0	2	0	0	0	0
ENSMUST00000001631	39	49	15	149	23	197	18	150	25	58	30	54
ENSMUST00000001652	0	0	0	5	0	0	0	0	0	0	0	0
ENSMUST00000001667	0	0	0	0	0	0	0	0	0	4	0	0
ENSMUST00000001672	3262	4119	2787	7811	1708	2355	1889	8168	251	1845	2375	2503
ENSMUST00000001675	140	873	686	660	885	634	568	592	382	295	248	397
ENSMUST00000001699	0	0	0	0	0	0	0	0	0	0	0	0
ENSMUST00000001700	0	0	0	0	0	0	0	0	0	0	0	0
ENSMUST00000001701	0	0	0	0	0	0	0	0	0	0	0	0
ENSMUST00000001703	0	0	0	0	0	0	0	0	0	0	0	0
ENSMUST00000001706	0	0	0	0	0	0	0	0	0	0	0	0
ENSMUST00000001709	0	0	0	0	0	0	0	0	0	0	0	0
ENSMUST00000001711	0	0	0	0	0	0	0	0	0	0	0	0
ENSMUST00000001712	2090	1860	1280	1050	1537	1106	1665	1087	2443	2130	2114	2042
ENSMUST00000001713	14	17	0	0	0	22	7	11	0	0	5	0
ENSMUST00000001715	71	62	86	62	82	60	90	40	93	150	112	117
ENSMUST00000001716	575	803	530	487	490	555	598	632	437	699	529	580
ENSMUST00000001720	0	0	0	0	0	0	0	0	0	0	0	0
ENSMUST00000001722	0	0	0	0	0	0	0	0	0	0	0	0
ENSMUST00000001724	3457	5277	1943	3436	2221	4329	2454	3792	2499	5168	2461	4422
ENSMUST00000001757	5107	6715	2967	5004	4070	6515	3892	5509	3094	5801	3561	3556
ENSMUST00000001780	14016	12275	11307	7412	10498	9063	11019	8179	12373	15231	12619	11203
ENSMUST00000001790	0	0	0	0	0	0	0	0	0	0	0	0
ENSMUST00000001792	514	573	545	971	430	406	800	1141	433	698	1579	2031
ENSMUST00000001801	8112	6732	1072	1165	6325	8798	6565	2120	4503	978	8916	967
ENSMUST00000001802	1622	1302	903	680	720	1541	1781	1515	1496	2019	1370	2674
ENSMUST00000001806	901	1228	803	1076	820	1053	1135	983	808	1165	1193	1382
ENSMUST00000001809	21777	25238	12712	16774	17353	19785	15427	22683	16219	25626	19809	26215
ENSMUST00000001812	7	11	7	9	10	11	17	2	15	13	21	8
ENSMUST00000001818	1895	3174	443	2240	1768	2266	719	2428	1484	3265	1526	1914
ENSMUST00000001824	0	0	0	0	0	0	0	0	0	0	0	0
ENSMUST00000001825	2688	8732	357	5358	2199	5414	679	7208	1620	5190	1455	2432
ENSMUST00000001826	0	0	0	0	0	0	0	0	0	0	0	0
ENSMUST00000001834	7953	8606	5422	5626	6716	7034	5780	6446	6153	9945	7385	7207
ENSMUST00000001836	5551	6086	3634	4658	4544	3787	4274	4979	3408	5885	4529	4731
ENSMUST00000001837	0	0	0	0	0	0	0	0	0	0	0	0
ENSMUST00000001845	85	70	82	107	57	36	55	63	12	50	61	37
ENSMUST00000001854	0	0	0	0	0	0	0	0	0	0	0	0
ENSMUST00000001867	0	0	0	0	0	0	0	0	0	0	0	0
ENSMUST00000001872	0	0	0	0	0	0	0	0	0	0	0	0
ENSMUST00000001878	0	0	0	0	0	0	0	0	0	0	0	0
ENSMUST00000001884	1502	1259	1151	289	1085	1409	234	590	1161	156	1544	1557
ENSMUST00000001900	1	1	1	1	4	138	6	2	21	14	5	1
ENSMUST00000001920	5	4	0	0	0	5	0	0	0	6	0	0
ENSMUST00000001921	0	0	0	0	0	0	0	0	0	1	2	0
ENSMUST00000001927	3	3	10	1	5	4	9	5	0	3	0	3
ENSMUST00000001950	6297	6297	6261	7656	4264	4612	6975	8828	2391	4008	5929	6085
ENSMUST00000001963	0	0	0	0	0	0	0	0	0	0	0	0
ENSMUST00000001964	0	0	0	0	0	0	0	0	0	0	0	0
ENSMUST00000001965	0	0	0	0	0	0	0	0	0	0	0	0
ENSMUST00000001974	383	620	172	792	438	508	74	437	454	87	1293	118
ENSMUST00000001975	3510	2612	2248	1634	3214	2690	1710	1418	3423	4175	3505	3311
ENSMUST00000001984	0	0	0	0	0	0	0	0	0	0	0	0
ENSMUST00000001989	15440	23882	13032	14346	11756	16050	15303	19910	10584	15898	12864	13731
ENSMUST00000002007	0	0	0	0	0	0	0	0	0	0	0	0
ENSMUST00000002008	0	0	0	0	0	0	0	0	0	0	0	0
ENSMUST00000002011	0	0	0	29	3	5	9	28	3	0	0	11
ENSMUST00000002013	17	31	0	17	24	12	28	32	10	37	20	3
ENSMUST00000002025	0	0	0	0	0	0	0	0	0	0	0	0
ENSMUST00000002029	1217	1176	989	930	904	1018	1479	992	639	1101	993	1007
ENSMUST00000002043	1974	4288	281	2654	1867	3335	618	3588	1703	4108	1392	1706
ENSMUST00000002044	2570	3006	1934	1837	2061	2003	2090	2103	2726	3209	3407	3060
ENSMUST00000002048	574	692	324	529	527	548	449	527	642	962	723	801
ENSMUST00000002053	34	27	23	16	32	16	22	14	46	30	26	20
ENSMUST00000002063	620	991	84	671	481	636	133	592	456	1137	335	582
ENSMUST00000002064	3630	5766	2400	4798	3349	5135	3194	5907	3033	5749	2885	3821
ENSMUST00000002073	5	6	0	0	7	0	9	14	7	0	0	7
ENSMUST00000002079	2	0	0	0	0	0	0	0	0	0	0	0
ENSMUST00000002080	7	17	7	18	14	13	7	24	9	26	15	12
ENSMUST00000002081	0	0	0	0	0	0	0	0	0	0	0	0
ENSMUST00000002084	1635	747	1277	639	1333	809	1184	712	2327	2209	2174	1966
ENSMUST00000002087	0	0	0	0	0	0	0	0	0	0	0	0
ENSMUST00000002090	815	1078	784	680	712	761	1312	835	1392	1122	991	930
ENSMUST00000002091	4973	5643	3775	4488	3893	4325	4099	4303	3427	6113	4168	4577
ENSMUST00000002095	9	14	0	0	3	9	0	5	23	29	10	7
ENSMUST00000002099	658	363	376	1002	347	757	677	839	1049	1649	1446	1328
ENSMUST00000002100	0	0	0	0	0	0	0	0	0	0	0	0
ENSMUST00000002101	0	0	0	0	0	0	0	0	0	0	0	0
ENSMUST00000002112	392	302	141	43	298	42	71	317	257	124	350	216
ENSMUST00000002121	4808	5713	2668	3686	4151	4660	3259	5203	3779	5573	4113	4887
ENSMUST00000002127	307	572	29	89	25	33	238	61	212	564	475	454
ENSMUST00000002128	442	688	582	728	600	600	502	694	550	971	659	749
ENSMUST00000002133	1205	278	206	215	209	351	1086	365	935	314	145	241
ENSMUST00000002145	16	3	23	8	17	9	24	8	23	12	12	14
ENSMUST00000002152	360	298	961	920	279	304	991	956	157	318	3039	2167
ENSMUST00000002171	18	14	5	3	20	16	8	7	17	24	8	7
ENSMUST00000002172	784	125	134	90	654	442	728	430	33	120	1055	67
ENSMUST00000002176	0	0	0	0	0	3	0	1	0	0	0	0
ENSMUST00000002177	1	0	392	26	0	28	0	10	51	1	1	9
ENSMUST00000002180	11127	8134	9500	5104	9736	6889	6044	5874	6405	9378	6673	5886
ENSMUST00000002198	5585	5583	3770	3335	4470	3952	4106	3730	5286	6682	5156	5948
ENSMUST00000002259	11	20	0	9	25	8	11	5	25	30	11	11
ENSMUST00000002274	1797	1065	1768	754	1563	888	1733	939	1545	1335	2273	1086
ENSMUST00000002275	880	1215	775	930	615	959	977	826	910	1148	1202	1069
ENSMUST00000002280	933	990	1115	887	744	799	1086	988	670	926	1475	1376
ENSMUST00000002284	3416	7381	4944	4293	2571	9168	3673	7371	946	1062	1326	308
ENSMUST00000002289	0	315	0	0	0	569	0	1290	0	0	0	0
ENSMUST00000002291	0	0	0	0	0	0	0	0	0	0	0	0
ENSMUST00000002292	490	274	66	338	137	116	68	231	1304	937	234	411
ENSMUST00000002297	0	0	0	0	1	0	1	0	0	0	0	0
ENSMUST00000002298	198	243	234	172	208	251	327	307	155	243	363	251
ENSMUST00000002303	2649	3701	2246	8149	2148	5099	3141	3482	1626	2238	955	775
ENSMUST00000002305	1456	2257	219	1360	1310	1495	442	2092	896	2355	610	673
ENSMUST00000002310	0	0	0	0	0	0	0	0	0	0	0	0
ENSMUST00000002318	0	2	0	0	2	3	205	2	2	1	1	0
ENSMUST00000002320	533	642	412	474	565	605	500	100	246	405	549	627
ENSMUST00000002327	1419	1580	1031	1005	1388	1285	1316	1003	1420	1574	1622	1588
ENSMUST00000002336	0	0	0	0	0	0	0	0	0	0	0	0
ENSMUST00000002344	0	2	0	0	0	0	0	0	0	1	0	0
ENSMUST00000002350	1015	944	851	591	694	638	814	1034	1126	848	1004	1054
ENSMUST00000002360	174	116	112	42	170	48	91	20	339	536	217	257
ENSMUST00000002368	1064	1820	750	2415	833	9	1225	1711	21	2331	1096	1654
ENSMUST00000002379	940	948	837	692	869	762	691	674	755	1413	1101	1045
ENSMUST00000002389	0	0	0	0	0	0	0	0	0	0	0	0
ENSMUST00000002391	595	263	182	176	604	183	513	390	619	113	131	113
ENSMUST00000002395	0	0	0	5	0	4	0	9	0	0	0	0
ENSMUST00000002397	494	216	544	189	228	317	305	232	473	545	323	414
ENSMUST00000002398	0	0	0	0	0	0	0	0	0	0	0	0
ENSMUST00000002400	335	435	448	343	408	351	446	113	442	735	575	519
ENSMUST00000002403	958	893	705	644	774	662	827	758	752	1012	936	708
ENSMUST00000002412	0	0	0	0	0	0	0	0	0	0	0	0
ENSMUST00000002413	116	136	372	397	281	182	22	159	283	180	184	62
ENSMUST00000002418	306	329	243	240	316	329	189	243	214	371	311	281
ENSMUST00000002436	3996	7622	2646	4917	3444	6082	2937	5611	4267	8782	4663	5454
ENSMUST00000002444	3	9	3	7	0	0	7	8	20	19	36	11
ENSMUST00000002445	4404	4796	2788	3290	3325	3951	3197	3300	3190	4871	4040	4451
ENSMUST00000002452	2082	1662	1397	1151	1331	1561	1389	1257	1315	2119	1481	1284
ENSMUST00000002456	0	0	0	0	0	0	0	0	0	0	0	0
ENSMUST00000002457	20	24	13	13	16	21	2	10	23	22	12	16
ENSMUST00000002466	784	598	556	416	344	309	482	220	822	750	714	650
ENSMUST00000002469	377	309	403	304	295	210	294	176	439	498	600	396
ENSMUST00000002473	3645	3551	3199	2832	3085	3133	3046	3120	3159	4512	3825	3588
ENSMUST00000002487	103	138	254	388	134	154	32	274	112	149	101	7
ENSMUST00000002490	29	17	95	25	23	65	32	16	32	15	33	47
ENSMUST00000002495	204	7	153	9	196	183	184	119	193	245	166	86
ENSMUST00000002502	325	765	115	1095	215	46	207	66	15	956	611	372
ENSMUST00000002518	178	126	211	72	73	191	176	120	204	71	173	137
ENSMUST00000002529	3101	4069	2015	2441	2497	3181	2356	3146	2716	3630	2907	3502
ENSMUST00000002532	426	471	223	294	186	326	417	276	244	565	370	354
ENSMUST00000002533	1	0	0	0	0	1	0	0	0	1	0	0
ENSMUST00000002549	0	0	0	0	0	0	0	0	0	0	0	0
ENSMUST00000002551	5556	7415	2432	4230	5047	5973	2966	5523	4747	8917	4026	4034
ENSMUST00000002572	86	127	33	42	0	111	71	79	40	80	31	36
ENSMUST00000002588	349	0	0	0	0	0	352	0	0	0	0	0
ENSMUST00000002599	3395	3292	3349	2937	2736	2584	3122	3549	3130	3983	3891	4029
ENSMUST00000002603	26	2	9	2	0	2	3	0	22	8	2	213
ENSMUST00000002625	1062	1126	969	868	963	890	913	740	1273	1732	1305	1237
ENSMUST00000002640	0	29	0	9	14	7	7	8	0	0	0	0
ENSMUST00000002655	1204	1225	845	933	930	1150	976	1107	712	1383	966	960
ENSMUST00000002663	0	0	0	0	0	0	0	0	0	0	0	0
ENSMUST00000002677	89	605	141	632	170	421	194	544	12	154	49	160
ENSMUST00000002678	1505	2265	2365	1494	1231	2449	2301	1741	429	1614	1835	1807
ENSMUST00000002683	596	743	453	534	486	562	543	651	545	651	642	607
ENSMUST00000002699	2230	2683	818	1528	1806	1496	775	1684	2210	3296	1390	1703
ENSMUST00000002708	0	0	0	0	0	0	0	0	0	0	0	0
ENSMUST00000002710	246	335	344	108	97	62	675	239	270	481	181	217
ENSMUST00000002733	4526	6463	2933	4813	3830	5270	3321	6229	3093	4864	3480	3643
ENSMUST00000002735	2540	2618	2069	1920	1998	2195	2086	1862	1869	2889	2415	2430
ENSMUST00000002737	355	317	329	292	270	267	269	195	388	722	562	496
ENSMUST00000002740	10	5	10	7	9	0	8	13	13	12	4	12
ENSMUST00000002756	525	926	231	442	539	799	193	980	378	741	607	318
ENSMUST00000002757	526	891	307	455	439	523	457	847	251	890	655	338
ENSMUST00000002765	0	0	0	0	0	0	0	0	0	0	0	0
ENSMUST00000002790	9510	13690	2781	9763	881	1270	410	10424	5919	15577	5971	9963
ENSMUST00000002805	506	2380	119	906	721	2919	1180	1771	287	1213	618	1505
ENSMUST00000002808	387	320	248	285	312	237	226	242	526	795	585	482
ENSMUST00000002809	53	47	0	36	42	47	19	28	52	25	39	32
ENSMUST00000002817	0	0	0	0	0	0	0	0	0	0	0	0
ENSMUST00000002818	7773	7149	5766	5343	6794	5447	6647	5776	4617	6872	6145	5286
ENSMUST00000002825	5860	8421	2086	5894	5455	5519	3003	7498	8306	11863	7448	9489
ENSMUST00000002837	1312	4300	59	3128	1117	2065	24	4797	1331	3037	398	288
ENSMUST00000002839	2533	1864	2008	1542	2030	1401	1729	1849	3481	3086	2524	2335
ENSMUST00000002840	688	1265	976	902	804	962	1139	1097	976	1274	1754	1564
ENSMUST00000002844	508	614	340	314	446	493	459	665	405	664	562	624
ENSMUST00000002845	238	223	84	182	198	361	97	209	61	293	142	45
ENSMUST00000002846	5	0	0	7	4	1	13	0	3	4	6	0
ENSMUST00000002848	7	0	4	9	11	9	5	0	0	4	5	8
ENSMUST00000002850	0	0	0	0	0	0	0	0	0	0	0	0
ENSMUST00000002855	130	371	1996	1465	245	98	6	164	272	3499	297	146
ENSMUST00000002874	1	1	1	1	0	38	1	1	0	0	1	1
ENSMUST00000002880	336	317	169	107	115	182	205	83	425	550	394	299
ENSMUST00000002881	367	161	423	296	254	167	275	200	492	534	469	360
ENSMUST00000002883	0	0	0	0	0	0	0	0	0	0	0	0
ENSMUST00000002885	0	0	0	0	0	0	0	0	0	0	0	0
ENSMUST00000002889	1408	872	765	753	425	593	1124	869	663	1110	1102	878
ENSMUST00000002891	487	290	298	448	634	764	648	1416	565	819	1262	1097
ENSMUST00000002902	1023	966	898	1018	746	832	1218	1385	684	850	932	1429
ENSMUST00000002908	0	0	0	0	0	0	0	0	0	0	0	0
ENSMUST00000002911	580	874	550	473	521	478	438	622	965	1137	996	1036
ENSMUST00000002914	1385	1651	882	407	1173	1045	770	870	2776	3295	2095	2539
ENSMUST00000002923	2599	3055	2261	2108	1968	2417	2409	2386	1802	2673	2812	2535
ENSMUST00000002924	126	0	133	131	0	0	0	0	0	119	0	0
ENSMUST00000002925	1041	1308	853	901	840	1012	1057	1105	901	1473	1110	1278
ENSMUST00000002926	35	99	36	96	19	187	18	208	0	9	8	17
ENSMUST00000002964	3	93	8	8	120	0	0	78	47	14	37	24
ENSMUST00000002976	434	284	1405	383	382	550	924	1278	140	481	2608	2112
ENSMUST00000002979	7	3	2	17	0	5	0	0	0	8	4	3
ENSMUST00000002989	0	28	11	13	17	17	0	21	0	16	6	9
ENSMUST00000003017	23	5	0	8	0	18	9	16	0	26	2	3
ENSMUST00000003027	0	0	0	0	0	99	98	0	0	0	0	102
ENSMUST00000003029	782	1004	913	2235	585	1284	1442	1200	1504	1170	2396	2502
ENSMUST00000003035	676	396	490	322	539	318	580	314	457	569	1118	862
ENSMUST00000003038	2	0	2	0	0	0	0	0	1	0	0	0
ENSMUST00000003044	75	294	342	496	193	368	502	468	276	517	679	1114
ENSMUST00000003049	56	41	56	45	54	35	62	46	83	71	90	51
ENSMUST00000003061	0	0	0	0	0	0	0	0	0	0	0	0
ENSMUST00000003066	0	0	0	0	0	0	0	0	0	0	0	0
ENSMUST00000003071	0	0	0	0	0	0	0	0	0	0	0	0
ENSMUST00000003074	0	22	0	0	58	0	36	0	0	0	0	0
ENSMUST00000003079	227	234	132	154	337	195	93	122	190	522	171	118
ENSMUST00000003100	0	0	0	0	0	0	0	0	0	0	0	0
ENSMUST00000003115	535	884	302	605	87	551	683	905	115	278	752	771
ENSMUST00000003117	4125	4487	3566	3376	3045	3966	3367	4192	3063	4667	3244	3897
ENSMUST00000003121	4482	4335	1710	3562	2997	3161	3404	3440	4201	6078	4915	2965
ENSMUST00000003123	529	721	389	412	378	516	347	503	515	648	563	695
ENSMUST00000003135	0	0	0	0	0	0	0	0	0	0	0	0
ENSMUST00000003137	0	0	0	0	0	0	0	0	0	0	0	0
ENSMUST00000003152	0	2	0	1	1	1	1	2	2	2	14	20
ENSMUST00000003154	7	0	0	0	5	0	0	0	3	0	0	0
ENSMUST00000003156	3330	1750	5301	3725	4348	4087	4841	3954	5096	5865	5623	240
ENSMUST00000003183	3627	4040	2538	2498	2431	2311	3025	2580	2069	3751	2694	2926
ENSMUST00000003191	950	4310	0	2965	0	1655	751	4673	1414	4297	1568	1047
ENSMUST00000003203	61	165	32	119	58	80	46	100	39	148	35	100
ENSMUST00000003207	259	634	171	210	261	403	313	313	470	419	422	432
ENSMUST00000003219	1647	1753	1153	1325	1329	1387	1265	1216	1290	2241	1425	1647
ENSMUST00000003238	434	326	157	216	432	234	220	227	579	466	576	400
ENSMUST00000003245	139	1441	418	1057	395	389	1360	261	155	1655	1569	191
ENSMUST00000003268	2510	2702	1690	1792	2026	2334	1630	1942	1928	2638	1954	2074
ENSMUST00000003274	214	509	118	254	320	476	221	466	145	221	203	204
ENSMUST00000003284	517	619	402	415	387	286	238	463	566	854	747	653
ENSMUST00000003290	126	83	99	48	116	0	129	106	165	109	151	141
ENSMUST00000003310	13724	39802	0	27327	11299	28859	2261	46763	9019	30134	5221	6778
ENSMUST00000003312	0	0	0	5	0	0	3	6	0	0	0	0
ENSMUST00000003313	170	199	85	184	152	166	145	242	190	265	224	251
ENSMUST00000003318	172	166	104	66	121	112	122	80	137	163	111	132
ENSMUST00000003319	2335	3261	1685	2061	2206	2584	1866	2651	1988	2876	2484	2251
ENSMUST00000003320	6918	7634	5768	5363	5420	5918	5885	6347	4711	8625	6849	6748
ENSMUST00000003345	0	0	0	0	0	0	0	0	0	0	0	0
ENSMUST00000003351	0	0	0	0	0	0	0	0	0	0	0	0
ENSMUST00000003360	0	0	0	4	0	0	0	2	0	0	0	0
ENSMUST00000003369	39	51	3	20	42	37	11	21	14	48	27	35
ENSMUST00000003386	3013	3160	2979	3038	2317	3031	3451	3340	2788	3983	3274	3450
ENSMUST00000003395	14	0	4	0	3	0	0	0	0	3	6	1
ENSMUST00000003397	0	2	11	0	0	5	0	11	0	0	0	6
ENSMUST00000003404	173	0	0	0	0	0	0	0	0	0	0	0
ENSMUST00000003413	13	102	9	45	51	0	20	29	3	0	4	43
ENSMUST00000003416	62	278	184	129	151	125	108	206	94	301	126	195
ENSMUST00000003433	3710	4287	4354	4322	3305	3320	3561	5145	2395	3095	4053	3901
ENSMUST00000003434	138	215	143	11	16	9	100	138	55	25	248	68
ENSMUST00000003436	686	4	4	296	174	166	21	2	4	21	311	187
ENSMUST00000003438	1519	1469	1045	1272	1184	1396	1142	1411	1194	1684	1710	1679
ENSMUST00000003442	0	4	3	4	14	3	8	9	4	6	3	4
ENSMUST00000003444	0	2	0	0	0	3	0	5	0	0	0	0
ENSMUST00000003445	388	687	316	317	317	532	291	467	359	833	360	437
ENSMUST00000003450	875	1039	2472	604	556	519	700	775	1115	583	677	999
ENSMUST00000003451	355	471	525	634	243	362	529	714	191	340	789	689
ENSMUST00000003459	2502	1702	2245	1238	2429	1443	2351	1573	1667	2260	1201	1899
ENSMUST00000003461	776	324	813	226	705	194	271	233	236	725	664	257
ENSMUST00000003468	0	0	0	0	0	0	0	0	0	0	0	0
ENSMUST00000003469	5	4	0	0	0	9	8	8	0	8	0	3
ENSMUST00000003493	1443	1495	1599	1076	1434	1341	1182	1544	1020	1302	2000	1205
ENSMUST00000003501	4	0	0	7	0	6	5	5	0	0	0	5
ENSMUST00000003502	0	0	0	0	0	0	0	0	0	0	0	0
ENSMUST00000003509	0	0	0	0	0	0	0	0	0	0	0	0
ENSMUST00000003512	84	35	75	18	79	37	50	37	35	31	48	35
ENSMUST00000003513	1668	2076	1376	1565	1522	1041	1482	1648	1634	2249	2127	1730
ENSMUST00000003521	25444	27107	24047	20099	20779	25313	24211	21071	18841	28245	25113	22300
ENSMUST00000003527	39	0	0	0	140	0	0	0	0	11	0	0
ENSMUST00000003529	564	1444	375	693	1432	904	459	1182	668	635	420	1261
ENSMUST00000003536	1167	1037	749	628	1010	1031	822	606	754	1031	786	718
ENSMUST00000003544	0	0	0	0	0	0	0	0	0	0	0	0
ENSMUST00000003550	2876	3296	2539	2460	2483	2872	2793	3060	2056	3177	2892	2908
ENSMUST00000003554	0	0	0	0	0	0	0	0	0	0	7	0
ENSMUST00000003561	0	0	0	3	0	2	0	2	0	0	0	0
ENSMUST00000003568	0	0	0	0	0	0	0	0	0	0	0	0
ENSMUST00000003569	0	0	0	0	0	0	0	0	0	0	0	0
ENSMUST00000003572	23238	19736	21166	22966	14122	20851	23661	24300	11247	18138	25379	19681
ENSMUST00000003574	0	0	0	7	0	0	14	0	0	0	0	0
ENSMUST00000003575	32785	43108	12866	26602	24888	30077	16917	32266	14778	30054	15757	16173
ENSMUST00000003597	0	0	0	0	0	0	0	0	0	0	0	0
ENSMUST00000003599	5	3	0	3	5	3	2	5	3	8	2	5
ENSMUST00000003612	3926	4121	885	3152	2154	628	1656	4098	5987	2409	943	1641
ENSMUST00000003620	0	0	1	0	0	0	0	0	0	4	3	2
ENSMUST00000003621	922	993	550	582	703	820	730	718	574	1072	811	805
ENSMUST00000003622	2331	2478	2676	1816	2125	1898	1992	1804	3008	3709	3043	2611
ENSMUST00000003628	0	0	0	0	0	0	0	0	0	0	0	0
ENSMUST00000003635	14086	32976	17224	31679	5947	30995	15098	45822	1378	2757	1742	3835
ENSMUST00000003640	10	77	390	193	67	93	218	236	0	5	18	63
ENSMUST00000003642	1050	1116	0	682	1833	32	671	481	1206	1514	1304	1294
ENSMUST00000003643	0	0	0	0	0	0	0	0	0	0	0	0
ENSMUST00000003645	275	424	261	395	228	469	274	507	77	246	219	68
ENSMUST00000003655	690	1021	578	639	606	646	491	708	737	1645	775	1095
ENSMUST00000003659	0	3	5	0	14	4	0	5	0	24	18	8
ENSMUST00000003669	1	0	376	1	376	227	462	280	0	460	429	352
ENSMUST00000003677	535	503	442	360	357	235	492	366	292	519	438	328
ENSMUST00000003681	38	31	11	20	17	21	10	17	17	36	19	41
ENSMUST00000003687	4	0	0	5	0	0	0	7	0	0	0	16
ENSMUST00000003705	1352	1435	787	955	1045	1001	949	1049	871	1346	1006	1010
ENSMUST00000003710	19	0	0	0	0	0	0	60	0	0	0	0
ENSMUST00000003714	6	10	0	7	2	15	9	353	3	7	12	7
ENSMUST00000003717	1625	1781	159	915	192	294	686	1157	298	674	241	334
ENSMUST00000003720	359	511	127	283	330	302	166	331	428	1102	473	591
ENSMUST00000003726	9	29	50	36	72	13	0	515	62	137	254	101
ENSMUST00000003741	0	12	0	0	0	0	2	0	198	0	0	0
ENSMUST00000003754	0	0	0	0	0	0	0	0	0	0	0	0
ENSMUST00000003759	2261	2765	1061	2072	1944	2271	1479	2262	1644	2967	2516	2108
ENSMUST00000003762	8	8	0	8	9	11	2	26	0	3	0	9
ENSMUST00000003777	158	462	328	423	414	343	402	324	544	511	650	420
ENSMUST00000003808	375	229	909	581	190	199	919	526	6	31	697	612
ENSMUST00000003818	404	547	166	372	234	414	289	463	258	547	325	334
ENSMUST00000003826	0	0	0	0	0	0	0	0	0	0	0	0
ENSMUST00000003828	0	0	0	0	0	0	0	0	0	0	0	0
ENSMUST00000003843	873	933	269	857	512	515	397	915	451	774	491	523
ENSMUST00000003850	421	369	586	263	342	251	575	311	247	196	384	375
ENSMUST00000003857	530	702	637	242	125	637	218	459	204	771	452	318
ENSMUST00000003860	554	493	473	514	373	389	487	495	400	858	807	773
ENSMUST00000003870	444	456	156	228	705	162	30	268	617	507	164	353
ENSMUST00000003876	8	48	5	66	13	18	11	19	75	56	611	28
ENSMUST00000003898	0	0	0	0	0	0	0	0	0	0	0	0
ENSMUST00000003906	9	6	30	129	10	3	3	3307	1619	2	2310	4
ENSMUST00000003907	109	202	67	260	94	278	98	121	92	360	311	190
ENSMUST00000003908	9	1	2	954	1669	504	1	496	1	243	2	26
ENSMUST00000003910	204	5	2929	1231	329	1720	586	1	1013	1	263	1244
ENSMUST00000003911	541	608	420	1144	201	472	471	350	696	451	740	538
ENSMUST00000003912	72261	89599	56635	58329	53901	71390	53618	76495	55030	92918	61282	74608
ENSMUST00000003922	473	220	152	159	319	331	320	109	246	632	184	151
ENSMUST00000003946	1134	1266	779	873	1299	919	1401	1341	823	1697	1181	1382
ENSMUST00000003947	109	60	78	30	142	35	58	14	45	0	73	6
ENSMUST00000003961	0	0	0	0	0	0	38	0	0	0	24	0
ENSMUST00000003964	1361	1221	935	1027	865	1195	908	1150	1509	2027	1508	1572
ENSMUST00000003971	1	9	5	6	0	5	0	5	7	9	12	0
ENSMUST00000003981	1754	1816	552	1751	1504	1063	1177	1983	16	438	816	707
ENSMUST00000004036	3	3	0	0	11	7	0	19	5	11	7	13
ENSMUST00000004050	1310	923	800	528	875	541	796	543	1111	1553	845	879
ENSMUST00000004051	3	0	0	0	0	0	0	0	0	0	0	0
ENSMUST00000004054	6549	9793	1862	6067	2206	2661	2694	6895	1664	3253	3220	5004
ENSMUST00000004055	0	0	0	0	0	0	0	0	0	0	0	0
ENSMUST00000004057	1929	3183	955	2215	1624	2392	1060	2453	1439	3861	1546	1759
ENSMUST00000004072	90399	107091	82062	73514	70766	85655	81635	91414	63507	103740	91662	83075
ENSMUST00000004076	0	0	0	0	0	0	0	0	0	0	0	0
ENSMUST00000004094	0	3	8	6	0	3	0	7	0	0	6	2
ENSMUST00000004097	892	933	645	683	2044	823	1415	1612	1174	1170	1355	1118
ENSMUST00000004120	1007	1126	542	783	639	781	596	930	571	1502	901	978
ENSMUST00000004133	0	0	0	0	0	0	0	0	0	0	0	0
ENSMUST00000004134	0	0	0	0	0	0	0	0	0	0	0	0
ENSMUST00000004136	0	0	0	0	0	0	0	0	5	0	0	0
ENSMUST00000004137	0	0	0	0	0	0	0	0	0	0	0	0
ENSMUST00000004140	673	389	607	309	500	317	608	317	409	434	709	386
ENSMUST00000004143	527	1028	663	294	831	666	810	678	1043	1591	1228	1401
ENSMUST00000004145	439	224	433	153	464	354	424	343	227	198	844	215
ENSMUST00000004156	0	0	0	1124	0	0	0	0	1369	0	0	0
ENSMUST00000004172	2202	2230	733	995	1485	2628	1319	729	1478	2129	1543	1629
ENSMUST00000004173	1962	2111	1010	1151	1585	1105	1540	1568	1294	2211	1820	1617
ENSMUST00000004200	339	544	310	274	239	145	105	444	94	424	163	282
ENSMUST00000004201	449	222	369	197	580	302	626	432	0	0	0	0
ENSMUST00000004202	0	1	1	0	1	0	0	1	23	11	0	1
ENSMUST00000004203	2075	3267	2596	1060	3593	3353	2296	947	2552	5831	3726	1598
ENSMUST00000004206	5709	6904	4400	4133	4523	5432	4534	4531	4831	6884	4826	4947
ENSMUST00000004208	1053	649	338	317	1391	312	321	91	211	211	378	203
ENSMUST00000004214	0	0	0	0	0	0	0	0	0	0	0	0
ENSMUST00000004222	856	642	357	544	1042	327	142	501	445	1164	1461	885
ENSMUST00000004232	0	0	0	0	0	0	0	0	0	0	0	0
ENSMUST00000004281	971	879	373	441	891	543	553	457	655	1178	767	616
ENSMUST00000004294	0	7	0	0	0	0	0	7	4	12	3	4
ENSMUST00000004316	79	65	69	34	62	40	78	62	54	42	136	57
ENSMUST00000004326	80	40	54	60	115	64	61	74	178	262	147	101
ENSMUST00000004327	15339	17409	9385	10737	12796	14040	9616	11682	12325	14323	9507	9272
ENSMUST00000004330	0	0	0	38	80	0	0	177	0	0	0	176
ENSMUST00000004340	0	0	0	0	0	0	0	0	0	0	0	0
ENSMUST00000004343	1114	1321	699	297	319	1058	962	454	319	1494	433	311
ENSMUST00000004375	0	0	2331	0	0	0	5	0	0	0	0	0
ENSMUST00000004377	7070	333	4930	164	274	2033	835	299	3196	1310	6757	2492
ENSMUST00000004378	8	19	5	40	15	3	11	8	0	0	3	4
ENSMUST00000004379	2102	2226	1256	1292	1662	2171	956	4122	1033	1918	1285	1325
ENSMUST00000004381	1304	1474	1029	1155	787	1049	589	1143	514	2044	803	1047
ENSMUST00000004389	1176	1327	1439	1050	907	1215	1353	1215	1171	1663	1427	1233
ENSMUST00000004392	56	9437	59	4850	8503	7379	5199	4386	8446	207	64	37
ENSMUST00000004396	5908	6425	5534	5263	5113	5645	6398	6001	3500	5271	6228	4688
ENSMUST00000004428	0	0	0	0	0	0	0	0	0	1	0	0
ENSMUST00000004430	738	1126	0	816	395	823	298	1152	388	1166	531	622
ENSMUST00000004453	0	0	0	0	0	0	0	0	0	0	0	0
ENSMUST00000004456	0	0	0	0	0	0	0	0	0	0	0	0
ENSMUST00000004470	208	246	250	157	232	193	124	264	145	266	136	276
ENSMUST00000004473	12	0	5	0	7	0	0	0	0	0	8	0
ENSMUST00000004480	0	0	0	0	0	0	0	0	0	0	0	0
ENSMUST00000004494	981	1200	975	1459	776	587	1101	1923	886	679	669	1335
ENSMUST00000004497	0	0	0	0	0	0	0	0	0	0	0	0
ENSMUST00000004505	0	0	0	0	0	0	0	0	0	0	0	0
ENSMUST00000004507	1130	1336	887	2699	1394	912	1350	962	1084	1045	986	881
ENSMUST00000004508	2248	3033	1588	2132	2003	2141	1736	2333	1945	3187	2066	1908
ENSMUST00000004554	16939	12177	19952	17695	14202	10613	21773	18764	9066	19891	14159	11233
ENSMUST00000004560	1065	824	808	130	310	190	1729	602	537	1031	359	1039
ENSMUST00000004565	10356	13272	7752	10627	8609	10737	8410	12458	7648	12376	8648	9357
ENSMUST00000004574	6139	8311	3258	5432	4908	7359	4123	6553	6157	9164	6045	6584
ENSMUST00000004576	297	433	209	389	297	343	478	410	200	233	41	320
ENSMUST00000004587	79	90	50	34	71	60	44	32	97	138	48	56
ENSMUST00000004614	657	635	244	609	273	373	277	670	440	1081	604	646
ENSMUST00000004622	1918	2664	1616	2508	1723	2551	2095	3397	817	1455	2703	2385
ENSMUST00000004634	956	603	1826	1804	789	515	2165	2200	215	1056	4532	4087
ENSMUST00000004646	15437	14179	9904	7986	12843	9532	9845	7929	13975	19603	13649	13252
ENSMUST00000004655	0	0	0	0	0	0	0	0	0	0	0	0
ENSMUST00000004657	0	0	0	0	0	0	0	0	0	0	0	0
ENSMUST00000004673	166	115	167	72	103	445	106	74	223	246	120	149
ENSMUST00000004681	0	37	0	95	0	79	11	0	51	51	50	0
ENSMUST00000004683	56	114	86	50	52	153	51	157	86	132	147	107
ENSMUST00000004684	153	192	171	165	0	0	151	164	242	207	348	257
ENSMUST00000004686	21	21	5	0	6	13	12	22	11	24	16	21
ENSMUST00000004715	133	276	18	315	82	359	55	517	104	292	73	44
ENSMUST00000004728	4	4	44	7	40	6	87	12	6	12	36	11
ENSMUST00000004729	2246	1123	1092	636	1942	959	904	1069	1120	1139	1047	907
ENSMUST00000004732	0	0	0	0	0	0	0	0	0	0	0	0
ENSMUST00000004745	141	91	122	290	275	61	125	195	84	96	131	383
ENSMUST00000004749	0	2	0	0	0	0	1	0	0	0	0	0
ENSMUST00000004750	0	0	0	0	0	0	0	0	0	0	0	0
ENSMUST00000004756	189	193	524	176	183	163	177	160	129	228	169	207
ENSMUST00000004761	3	1	1	0	0	0	3	1	14	0	0	0
ENSMUST00000004770	0	0	0	0	0	0	0	0	0	0	0	0
ENSMUST00000004774	9	0	0	0	3	0	0	0	4	3	0	0
ENSMUST00000004780	0	0	0	0	0	10	0	3	0	0	0	0
ENSMUST00000004784	61	74	60	55	70	46	59	34	25	23	28	29
ENSMUST00000004786	1181	1000	1010	809	977	946	882	838	997	1482	1383	1157
ENSMUST00000004827	82	115	48	30	50	272	57	41	52	318	30	49
ENSMUST00000004829	0	0	0	0	4	0	0	0	0	0	0	0
ENSMUST00000004850	5631	2298	0	0	4275	1975	4594	2347	4420	1716	6300	1984
ENSMUST00000004868	374	443	287	281	352	242	315	270	490	882	335	485
ENSMUST00000004892	0	0	0	0	0	0	0	0	0	0	0	0
ENSMUST00000004910	1722	1726	1381	1353	1211	1565	1894	1553	1401	1834	1179	1303
ENSMUST00000004913	77	74	202	66	46	67	118	74	5	4	0	4
ENSMUST00000004920	651	818	235	622	562	572	331	649	725	1195	605	753
ENSMUST00000004936	26	17	10	11	25	26	19	63	0	0	6	0
ENSMUST00000004943	0	0	0	0	0	0	0	0	0	0	0	0
ENSMUST00000004949	992	1863	623	1177	879	1626	899	1724	761	1123	1167	753
ENSMUST00000004955	256	347	101	97	171	261	154	366	1050	599	206	193
ENSMUST00000004959	2297	2929	3620	3377	2144	3145	4358	4963	885	1652	1979	2444
ENSMUST00000004964	0	0	0	5	0	0	0	3	0	0	0	0
ENSMUST00000004965	883	1226	1352	1392	1915	2143	1682	4191	1328	814	897	719
ENSMUST00000004968	678	830	308	475	597	2878	482	668	702	875	946	310
ENSMUST00000004985	124	122	143	102	109	107	150	115	174	231	197	164
ENSMUST00000004986	0	0	0	0	0	0	0	0	0	0	0	0
ENSMUST00000004987	296	492	0	0	406	451	0	286	0	477	114	0
ENSMUST00000004990	334	610	148	325	553	411	221	347	492	1081	811	754
ENSMUST00000004994	0	0	0	0	0	0	0	0	0	0	0	0
ENSMUST00000005003	7698	9180	3839	6735	5923	5929	4828	8794	8962	9563	7013	10345
ENSMUST00000005014	0	0	0	0	0	0	0	0	0	0	0	0
ENSMUST00000005015	3666	3020	2102	1836	2653	2574	2253	2261	2961	3184	2514	2392
ENSMUST00000005016	543	950	0	549	0	664	365	827	356	892	507	589
ENSMUST00000005017	34606	33978	26669	23085	22079	20838	27900	25372	25166	37670	31071	27063
ENSMUST00000005019	0	0	0	8	0	6	0	18	0	6	0	2
ENSMUST00000005041	7671	9057	4793	3964	5407	6030	2062	2956	3002	1334	3814	2102
ENSMUST00000005051	23495	20299	28203	32468	9273	17346	0	62181	0	12197	0	0
ENSMUST00000005053	2191	2585	1865	1900	1922	2136	1909	2184	2092	3397	2438	2634
ENSMUST00000005057	430	505	2202	448	422	2021	2943	2234	369	4037	2191	3150
ENSMUST00000005064	1463	1256	1904	1286	1231	1030	1924	1345	1060	1009	2466	1918
ENSMUST00000005066	6561	13408	3346	9582	5669	10888	4409	12274	3980	8440	4110	5307
ENSMUST00000005067	123	152	105	90	73	114	157	8	61	260	81	172
ENSMUST00000005069	0	0	0	4	0	0	0	7	0	0	0	0
ENSMUST00000005072	0	0	0	566	0	0	0	0	0	0	0	0
ENSMUST00000005073	0	0	0	0	0	0	0	0	0	0	0	0
ENSMUST00000005077	0	0	0	0	0	0	0	0	0	0	0	0
ENSMUST00000005103	54	107	13	79	45	88	13	168	35	73	19	69
ENSMUST00000005108	183	1017	114	676	435	578	404	2597	271	1134	670	674
ENSMUST00000005114	7	0	2	0	0	0	0	0	0	0	3	0
ENSMUST00000005120	41	45	64	150	9	127	128	20	8	155	91	139
ENSMUST00000005122	189	0	167	0	0	89	0	102	0	85	0	0
ENSMUST00000005164	3124	3218	1166	2259	2658	2397	1652	2809	2646	4166	2685	3057
ENSMUST00000005173	581	429	547	238	615	202	548	234	1005	756	1980	796
ENSMUST00000005175	0	0	0	0	0	0	0	0	0	0	0	0
ENSMUST00000005185	12642	17139	10074	13051	12117	14829	12607	14846	5368	8929	12382	8368
ENSMUST00000005188	7	0	10	2	0	0	16	2	7	5	1	0
ENSMUST00000005218	763	159	97	223	752	469	158	355	24	264	615	1146
ENSMUST00000005220	0	0	0	0	0	0	0	0	0	0	0	0
ENSMUST00000005233	425	709	275	367	106	181	299	567	488	473	601	439
ENSMUST00000005234	8664	9328	11025	6887	6764	7843	7136	7929	8088	11495	5825	5179
ENSMUST00000005238	0	0	0	0	0	0	0	0	0	0	0	0
ENSMUST00000005255	18	7	21	24	14	21	24	28	0	3	0	0
ENSMUST00000005256	0	0	0	0	0	0	0	0	0	0	0	0
ENSMUST00000005262	0	0	0	0	0	0	0	0	0	0	0	0
ENSMUST00000005279	0	0	0	0	0	0	0	0	0	0	0	0
ENSMUST00000005292	7887	9304	7395	5668	6966	7153	7073	6798	5469	9498	7553	6747
ENSMUST00000005334	6	0	34	0	36	0	52	0	0	0	0	0
ENSMUST00000005336	5174	5389	4078	4357	5738	3772	4554	4115	5365	5469	4433	4031
ENSMUST00000005352	5	5	0	3	0	0	0	6	0	0	0	1
ENSMUST00000005364	0	0	0	9	0	0	0	0	0	0	0	0
ENSMUST00000005365	438	746	105	538	342	586	208	328	621	1234	153	355
ENSMUST00000005371	6	15	3	38	3	4	67	117	11	11	71	18
ENSMUST00000005394	1618	2247	882	1465	1457	1827	1079	1939	1177	1796	1297	860
ENSMUST00000005399	98	9	0	10	11	45	5	2	49	60	32	150
ENSMUST00000005400	0	0	0	0	0	0	0	0	0	0	0	0
ENSMUST00000005406	2547	1842	1322	918	2255	1522	1690	1677	1664	1784	1924	2139
ENSMUST00000005413	0	0	0	0	0	0	0	0	6	0	0	0
ENSMUST00000005431	3214	3146	2108	2116	2455	2699	2608	2522	2675	3331	3289	3489
ENSMUST00000005452	0	0	0	0	0	0	0	0	0	0	0	0
ENSMUST00000005470	0	0	0	0	0	0	0	0	0	0	0	0
ENSMUST00000005477	0	0	0	0	0	0	0	0	0	0	0	0
ENSMUST00000005487	827	1351	512	575	823	1141	1667	537	901	1417	1002	1216
ENSMUST00000005488	0	0	0	0	0	0	0	0	0	0	0	0
ENSMUST00000005490	0	0	0	0	0	0	0	0	0	0	0	0
ENSMUST00000005493	0	0	0	0	0	0	0	0	0	0	0	0
ENSMUST00000005503	2320	2728	714	1298	1532	1611	716	1382	3893	7278	2268	3673
ENSMUST00000005504	1007	194	282	739	548	810	494	1540	423	1191	736	747
ENSMUST00000005507	0	0	0	0	0	0	0	0	0	0	0	0
ENSMUST00000005508	0	0	0	0	31	0	0	0	0	0	0	46
ENSMUST00000005509	0	0	0	0	0	35	0	0	0	75	65	0
ENSMUST00000005518	20	21	7	9	13	17	7	9	0	17	5	1
ENSMUST00000005532	0	0	0	0	0	0	0	0	0	0	0	0
ENSMUST00000005548	1	2	1	0	0	1	0	1	0	0	0	0
ENSMUST00000005578	2	101	11	0	3	20	0	5	20	8	77	11
ENSMUST00000005583	311	395	281	311	286	299	321	388	303	583	208	487
ENSMUST00000005592	0	0	0	0	0	0	0	0	0	0	0	0
ENSMUST00000005597	89	58	31	0	0	0	18	0	78	34	17	0
ENSMUST00000005600	277	336	516	157	494	223	272	193	497	326	928	737
ENSMUST00000005601	7	0	0	0	0	0	0	0	0	6	0	0
ENSMUST00000005606	2056	1596	1519	926	1670	1124	1654	898	2037	2321	2195	1885
ENSMUST00000005607	2264	2312	2157	1684	1835	1475	1878	1672	4050	5327	3965	3609
ENSMUST00000005611	0	0	0	0	0	0	0	0	0	0	0	0
ENSMUST00000005616	3822	3385	3164	2034	3525	2144	3145	2017	5009	5257	5383	4229
ENSMUST00000005620	2063	2943	2059	2730	1292	2160	1626	2833	1632	2049	1174	1213
ENSMUST00000005630	7	20	0	11	19	12	11	19	14	21	0	5
ENSMUST00000005643	134	326	69	136	191	143	47	213	167	185	0	0
ENSMUST00000005647	546	1012	1150	989	884	1071	1079	998	1060	1021	1029	1309
ENSMUST00000005651	9520	13515	7484	6747	8295	7759	9708	7848	4500	5911	9139	7023
ENSMUST00000005669	0	0	0	0	0	0	0	1	0	0	0	0
ENSMUST00000005671	0	0	1	0	0	0	0	3	0	0	0	0
ENSMUST00000005678	8	9	4	0	12	19	3	3	11	22	10	11
ENSMUST00000005685	0	0	0	0	0	0	0	0	0	0	0	0
ENSMUST00000005692	0	0	0	0	8	2	0	0	6	0	0	0
ENSMUST00000005705	13068	12177	11518	8254	9914	8679	11069	7730	13420	16852	14557	14916
ENSMUST00000005711	100	115	38	8	115	58	110	65	96	65	98	4
ENSMUST00000005714	883	1409	1788	536	1049	1149	874	539	731	861	1037	925
ENSMUST00000005719	0	0	0	0	0	0	0	0	164	271	0	0
ENSMUST00000005722	0	0	0	0	2	0	0	0	0	0	0	0
ENSMUST00000005749	2475	3522	959	2346	1862	2511	1265	2827	1879	3535	1741	2411
ENSMUST00000005751	0	0	0	0	0	0	0	2	0	0	0	4
ENSMUST00000005768	0	0	0	0	0	0	0	0	0	0	0	0
ENSMUST00000005769	4	0	0	0	0	0	0	9	35	1	0	5
ENSMUST00000005791	0	0	0	0	0	0	0	0	0	0	0	0
ENSMUST00000005798	1913	4981	1258	3540	1961	3427	1448	4214	1935	4745	1851	3038
ENSMUST00000005810	13474	16836	11440	15784	9890	13335	13112	18451	5235	13972	15409	16388
ENSMUST00000005815	0	0	0	0	0	0	0	0	0	0	0	0
ENSMUST00000005817	43	32	15	37	39	42	59	84	29	41	53	56
ENSMUST00000005820	27	42	16	28	0	32	20	37	25	42	40	30
ENSMUST00000005824	0	0	0	0	0	0	0	0	0	0	0	0
ENSMUST00000005825	133	41	6	46	6	9	410	33	430	100	65	255
ENSMUST00000005826	19684	20117	13448	15290	14317	14437	13208	17512	16330	24348	19394	21676
ENSMUST00000005829	475	1033	1115	829	1006	822	1051	949	59	152	167	213
ENSMUST00000005830	421	702	342	306	785	710	569	389	360	1199	303	562
ENSMUST00000005839	0	0	0	0	0	0	0	0	0	0	0	0
ENSMUST00000005841	2049	2461	846	1614	1699	1766	1199	1983	1868	3419	1889	2441
ENSMUST00000005849	0	0	0	0	0	0	0	0	0	0	0	0
ENSMUST00000005860	0	0	0	0	0	0	0	0	0	0	0	0
ENSMUST00000005862	634	518	291	261	491	315	344	167	1054	1210	1011	908
ENSMUST00000005889	2620	3156	639	2886	2563	3396	3185	3439	1204	533	4729	1992
ENSMUST00000005891	0	0	1	0	3	0	0	0	0	0	0	0
ENSMUST00000005907	16	5	9	0	19	8	13	0	0	0	0	0
ENSMUST00000005923	13361	17263	12102	13432	11849	15790	13947	16340	11488	15962	13206	11530
ENSMUST00000005933	0	0	0	0	0	0	0	0	0	0	0	0
ENSMUST00000005950	22	67	0	41	5	64	0	50	0	0	0	0
ENSMUST00000005952	1294	1577	148	0	737	909	251	0	471	1523	487	634
ENSMUST00000005953	129	137	83	73	113	0	73	118	91	67	116	0
ENSMUST00000005954	1173	744	316	470	524	588	379	744	867	810	425	541
ENSMUST00000005964	5455	6102	3338	4184	4629	4695	3881	4405	4187	7607	4985	5081
ENSMUST00000005975	1130	962	656	879	797	884	673	1194	788	976	1352	913
ENSMUST00000005976	86	42	174	33	24	49	46	23	0	10	4	8
ENSMUST00000006005	3	0	5	0	0	0	0	0	0	8	4	11
ENSMUST00000006020	0	0	0	3	0	0	0	0	0	0	0	0
ENSMUST00000006027	4733	3875	3430	2441	3812	3314	3719	2661	3750	4878	4080	3247
ENSMUST00000006029	0	0	0	0	0	0	0	0	0	0	0	0
ENSMUST00000006035	1988	2316	1607	1786	1752	1921	1366	1737	1222	2529	2577	2323
ENSMUST00000006036	0	0	0	0	0	0	0	0	0	0	0	0
ENSMUST00000006037	196	44	182	37	193	18	280	28	128	522	470	270
ENSMUST00000006046	0	0	0	0	0	0	0	0	0	0	0	0
ENSMUST00000006053	59	72	1067	215	21	119	898	407	104	657	15	80
ENSMUST00000006061	0	0	0	0	0	153	0	0	0	0	0	0
ENSMUST00000006071	0	0	0	0	0	0	5	0	0	0	0	0
ENSMUST00000006094	0	0	0	0	0	0	0	0	0	0	0	0
ENSMUST00000006101	12	12	7	9	5	14	4	5	8	16	19	14
ENSMUST00000006103	4	108	91	36	74	301	157	170	264	2	176	32
ENSMUST00000006104	84	37	80	13	54	18	80	42	25	34	23	30
ENSMUST00000006105	0	0	83	46	0	0	74	0	0	29	278	192
ENSMUST00000006106	0	0	0	0	0	0	0	0	0	0	0	0
ENSMUST00000006112	0	0	0	0	0	0	0	0	0	0	0	0
ENSMUST00000006123	841	150	981	631	786	477	761	815	626	310	812	562
ENSMUST00000006128	909	1264	390	1044	849	1167	312	710	1086	1731	479	1102
ENSMUST00000006136	0	0	0	0	0	0	0	0	0	0	0	0
ENSMUST00000006137	3050	3534	2570	2373	2590	3120	2753	3122	2941	5014	3488	4177
ENSMUST00000006138	0	0	0	0	0	0	0	0	0	0	0	0
ENSMUST00000006139	1	2	3	2	1	0	3	6	4	4	2	3
ENSMUST00000006151	0	0	0	0	0	0	0	0	0	0	0	0
ENSMUST00000006167	0	0	0	0	0	0	0	0	0	0	0	0
ENSMUST00000006171	0	0	0	0	0	0	0	0	0	0	0	0
ENSMUST00000006178	371	346	370	346	374	302	378	338	318	493	579	456
ENSMUST00000006181	4352	4239	4366	3511	3710	3512	4819	3798	3373	4436	5902	4821
ENSMUST00000006205	0	0	0	0	0	0	0	1	0	0	8	1
ENSMUST00000006209	0	27	0	0	66	0	0	0	0	0	31	0
ENSMUST00000006217	442	493	295	272	398	403	478	318	331	482	419	499
ENSMUST00000006221	828	1239	233	727	652	820	375	1174	441	929	422	596
ENSMUST00000006235	174545	221090	132128	167442	144940	170969	154447	195250	88413	166042	154649	149640
ENSMUST00000006254	2167	2274	1833	1642	2052	1715	2220	1631	1988	2633	2092	2148
ENSMUST00000006286	350	286	317	211	331	131	318	172	101	482	39	587
ENSMUST00000006293	2240	3006	1260	2254	2039	2408	1541	2761	2325	3444	2828	2974
ENSMUST00000006301	1880	2105	1668	1546	1749	1505	2010	1695	1867	2795	2782	2298
ENSMUST00000006303	0	0	0	0	0	0	0	0	0	0	0	0
ENSMUST00000006311	0	0	0	0	0	0	0	0	0	0	0	0
ENSMUST00000006341	6	45	17	22	11	58	9	53	17	56	9	28
ENSMUST00000006353	690	1500	326	1386	559	1144	513	1532	694	1575	809	1086
ENSMUST00000006362	0	0	0	0	0	0	0	0	0	0	0	0
ENSMUST00000006367	13	3	0	4	0	3	39	2	0	0	11	6
ENSMUST00000006377	19	35	28	455	32	26	192	13	165	536	718	44
ENSMUST00000006378	0	0	0	0	1	0	0	0	0	0	0	0
ENSMUST00000006380	0	0	0	0	0	0	0	0	0	0	0	0
ENSMUST00000006381	189	125	254	104	199	60	293	122	195	160	943	483
ENSMUST00000006391	1987	954	526	2057	2808	3638	235	1136	188	790	328	613
ENSMUST00000006392	707	1003	127	485	1110	893	352	531	14	76	44	70
ENSMUST00000006397	4	6	4	0	3	0	0	4	7	4	0	4
ENSMUST00000006403	43	34	21	51	58	27	30	38	57	62	40	36
ENSMUST00000006415	14	315	16	17	9	271	0	277	224	475	216	194
ENSMUST00000006424	62	137	41	38	61	45	23	62	14	126	8	53
ENSMUST00000006431	0	0	0	0	0	0	0	0	0	0	0	0
ENSMUST00000006435	15684	20310	14185	18978	12187	17997	18375	23425	9714	14836	21790	18497
ENSMUST00000006444	1926	1579	1464	616	2159	1503	2177	1477	3195	3098	3926	3180
ENSMUST00000006451	1341	1626	1065	1178	1068	1408	1095	1463	1347	2385	1310	1377
ENSMUST00000006452	0	0	0	0	0	0	0	0	0	0	0	0
ENSMUST00000006462	4043	4851	2587	3422	3464	3450	3554	4765	3034	4273	4082	3156
ENSMUST00000006467	10238	8959	6004	6351	9409	9299	12211	20786	8007	11302	15849	8024
ENSMUST00000006470	532	449	326	200	604	385	427	235	680	742	517	480
ENSMUST00000006476	14	5	5	0	4	0	19	6	0	9	3	11
ENSMUST00000006478	1593	253	1215	195	1189	1033	1241	1977	1161	1345	2610	2257
ENSMUST00000006496	24336	29654	26077	29105	22607	26148	18056	33216	14074	24675	30517	27240
ENSMUST00000006508	2	0	0	0	0	0	0	3	0	0	0	0
ENSMUST00000006523	1600	2798	1020	1422	1971	2271	929	1782	3040	2098	2640	1188
ENSMUST00000006525	0	0	0	0	0	0	0	0	0	0	3	0
ENSMUST00000006544	2688	2992	2350	2330	1919	2221	2390	2333	2462	4388	2815	3516
ENSMUST00000006556	0	0	0	0	0	0	0	0	0	0	0	0
ENSMUST00000006557	1075	1515	1522	846	1168	896	1354	1291	923	1369	1256	1816
ENSMUST00000006559	0	0	3	64	0	0	0	46	0	0	0	9
ENSMUST00000006562	2	1	0	1	26	1	1	0	3	2	2	1
ENSMUST00000006565	5804	5407	5593	4890	4827	3547	5758	4547	6401	8069	6686	6932
ENSMUST00000006578	22	13	14	22	15	18	14	25	3	19	12	17
ENSMUST00000006579	5	12	3	10	11	10	9	21	6	6	8	12
ENSMUST00000006587	9535	5969	3813	7591	8870	8719	8485	8182	4350	5812	10034	7000
ENSMUST00000006611	8706	9053	6614	4816	6768	7606	6026	5313	7804	10863	6611	7508
ENSMUST00000006614	135	67	278	154	59	25	155	123	41	17	93	57
ENSMUST00000006618	0	2	6	0	0	0	7	0	0	0	0	0
ENSMUST00000006625	732	592	359	819	646	1817	689	810	699	1981	1391	1042
ENSMUST00000006626	5	3	0	6	0	0	6	0	0	0	0	0
ENSMUST00000006629	1124	1234	532	512	456	862	795	295	1623	2264	1568	1758
ENSMUST00000006632	45	52	191	3	296	147	268	230	179	253	513	300
ENSMUST00000006638	0	0	0	0	0	0	0	0	0	0	0	1
ENSMUST00000006646	167	264	394	212	228	593	44	315	12	131	44	58
ENSMUST00000006659	0	0	0	0	0	0	0	0	0	0	0	0
ENSMUST00000006660	0	0	0	0	0	0	0	0	0	0	0	0
ENSMUST00000006662	0	0	0	0	0	0	0	0	0	0	0	0
ENSMUST00000006664	0	0	0	0	0	0	0	0	0	0	0	0
ENSMUST00000006667	0	975	143	187	101	8091	0	2901	268	0	218	350
ENSMUST00000006669	2065	2307	857	2168	1029	1117	928	1827	1719	5614	1884	2693
ENSMUST00000006679	0	0	0	0	0	0	0	1	0	0	0	2
ENSMUST00000006687	0	0	7	0	0	0	4	4	0	0	3	2
ENSMUST00000006692	2431	30	1802	1442	1778	2167	1553	1661	3519	4081	2518	3004
ENSMUST00000006697	0	0	0	0	0	0	0	0	0	0	0	0
ENSMUST00000006701	500	407	331	299	561	294	393	266	681	929	730	670
ENSMUST00000006703	0	0	0	0	0	0	0	0	0	0	0	0
ENSMUST00000006704	0	0	0	0	0	0	0	0	0	0	0	0
ENSMUST00000006716	0	0	0	19	4	15	2	3	0	32	10	4
ENSMUST00000006718	0	0	3	3	0	7	0	0	0	5	0	5
ENSMUST00000006721	0	0	0	0	0	0	0	0	0	0	0	0
ENSMUST00000006742	0	3	0	8	0	0	0	6	5	4	0	0
ENSMUST00000006745	0	0	0	0	0	0	0	0	0	0	0	0
ENSMUST00000006749	0	0	0	0	0	0	0	0	0	0	0	0
ENSMUST00000006750	122	83	107	88	91	85	0	0	67	93	129	0
ENSMUST00000006754	0	3017	1848	0	0	0	0	1294	0	4764	2715	0
ENSMUST00000006760	27	16	48	12	19	16	13	19	15	9	46	21
ENSMUST00000006761	0	0	0	0	0	0	0	0	0	0	0	0
ENSMUST00000006762	0	0	0	0	0	0	0	2	0	0	0	0
ENSMUST00000006764	464	253	332	250	171	157	132	305	133	318	27	275
ENSMUST00000006774	6557	12495	2560	14149	5409	9187	4601	17789	3794	7415	7166	6982
ENSMUST00000006785	0	0	0	0	0	0	0	0	0	0	0	0
ENSMUST00000006786	0	0	0	0	0	0	0	0	0	0	0	0
ENSMUST00000006787	0	0	0	0	0	0	0	0	0	0	0	0
ENSMUST00000006792	0	0	0	0	0	0	0	0	0	0	0	0
ENSMUST00000006814	271	236	223	162	285	172	215	150	127	133	173	128
ENSMUST00000006818	0	0	0	0	0	0	0	0	0	0	0	0
ENSMUST00000006825	0	0	0	0	0	0	0	0	0	0	0	0
ENSMUST00000006828	0	15	0	19	37	3	0	0	0	20	5	3
ENSMUST00000006838	524	228	568	1231	627	445	580	634	21	147	273	695
ENSMUST00000006851	2062	261	17	740	117	114	138	213	88	193	402	132
ENSMUST00000006853	0	0	0	4	4	0	0	0	8	0	5	3
ENSMUST00000006854	1055	888	618	923	709	495	675	818	694	718	1292	1275
ENSMUST00000006856	2847	4292	289	3069	2022	2371	519	3823	1875	7358	1769	2743
ENSMUST00000006893	0	0	0	0	0	0	0	2	0	0	0	0
ENSMUST00000006898	3	8	0	0	32	5	4	1	12	1499	22	923
ENSMUST00000006900	946	1079	568	787	827	1001	565	905	906	1635	1016	1055
ENSMUST00000006903	0	0	0	0	0	0	0	0	0	0	0	0
ENSMUST00000006911	11894	14499	11101	10001	8950	11566	8981	12178	9468	16690	12973	12376
ENSMUST00000006912	2001	2230	840	1406	1463	1175	819	1522	2944	5076	2772	3630
ENSMUST00000006914	8	1789	4	40	373	265	35	215	15	129	88	804
ENSMUST00000006915	208	424	73	372	680	64	468	80	85	1185	831	428
ENSMUST00000006949	0	0	0	37	0	0	0	46	0	0	0	0
ENSMUST00000006952	0	0	0	0	0	0	0	0	0	0	0	0
ENSMUST00000006956	493	597	209	983	530	910	2013	1388	28	74	430	406
ENSMUST00000006963	0	0	0	0	0	0	0	0	0	0	0	0
ENSMUST00000006969	0	0	0	0	0	0	0	0	0	0	0	0
ENSMUST00000006973	359	1014	678	172	313	177	428	142	248	586	516	386
ENSMUST00000006976	0	9	14	20	0	9	9	19	8	0	20	41
ENSMUST00000006991	0	0	0	0	0	0	0	0	0	0	0	0
ENSMUST00000007005	1298	1992	802	1139	494	1313	471	1567	1889	3788	749	2456
ENSMUST00000007007	1062	1753	265	1567	122	386	330	1944	493	1534	1544	1650
ENSMUST00000007012	12294	16191	8516	13317	10754	14657	11213	17917	5171	7185	6393	5988
ENSMUST00000007042	0	0	0	0	0	0	0	0	0	0	0	0
ENSMUST00000007046	81	68	66	115	0	125	108	150	175	118	214	194
ENSMUST00000007130	54796	43661	2657	38566	47026	41857	9274	42484	19379	31260	33217	15820
ENSMUST00000007131	36	39	24	23	25	4717	3170	16	13	15	19	129
ENSMUST00000007139	1665	2099	974	1206	1302	1366	1021	1225	1229	2280	1326	1316
ENSMUST00000007156	0	0	0	0	0	0	0	0	0	0	0	0
ENSMUST00000007161	0	0	0	0	0	0	0	0	0	0	0	0
ENSMUST00000007171	0	0	0	0	0	0	0	0	0	0	0	0
ENSMUST00000007207	0	3	0	0	1	23	0	0	0	0	0	0
ENSMUST00000007212	9391	9215	4400	5747	5939	9452	6524	7123	5620	10170	6713	7843
ENSMUST00000007216	193	149	45	109	22	109	118	116	52	171	82	64
ENSMUST00000007236	0	0	3	0	0	8	5	0	0	7	0	0
ENSMUST00000007245	53	52	51	49	32	40	37	34	68	89	90	69
ENSMUST00000007248	90	119	47	30	100	78	70	64	88	154	117	87
ENSMUST00000007249	0	0	0	0	0	0	0	0	0	0	0	0
ENSMUST00000007250	28	54	55	70	85	76	84	100	11	76	71	74
ENSMUST00000007251	526	2505	1926	1525	2014	2043	2051	1870	435	801	2174	587
ENSMUST00000007253	1342	2474	1472	1828	1485	3356	1663	2342	1632	2289	2735	1966
ENSMUST00000007255	27	67	27	123	31	57	34	181	7	17	22	34
ENSMUST00000007257	1917	3546	2952	5006	1619	3999	5069	8336	2431	1857	8530	8609
ENSMUST00000007259	0	0	0	0	0	0	0	0	0	0	0	0
ENSMUST00000007266	233	190	70	124	148	82	57	75	63	373	197	123
ENSMUST00000007272	0	0	0	0	0	0	0	0	0	0	0	0
ENSMUST00000007275	0	0	0	2	0	0	0	0	0	0	0	0
ENSMUST00000007280	0	0	0	0	0	0	2	0	0	0	0	0
ENSMUST00000007296	2641	2182	2056	1576	1939	1614	2116	2069	3793	5986	4581	4937
ENSMUST00000007301	0	0	0	0	0	0	0	0	0	0	0	0
ENSMUST00000007317	0	0	0	0	0	0	0	0	0	0	0	0
ENSMUST00000007318	0	0	0	0	0	0	0	0	0	0	0	0
ENSMUST00000007340	0	0	0	0	0	0	0	0	0	0	0	0
ENSMUST00000007423	0	1	1	0	0	0	3	0	0	0	0	1
ENSMUST00000007433	0	0	0	0	0	0	0	0	0	0	0	0
ENSMUST00000007444	0	0	0	0	4	0	0	0	0	1	0	0
ENSMUST00000007449	8	9	0	8	0	5	3	12	7	0	8	11
ENSMUST00000007482	2201	2473	1425	1195	2132	1729	1412	1199	2644	3788	2415	2185
ENSMUST00000007533	6	307	93	131	288	319	277	243	141	181	221	233
ENSMUST00000007559	2133	2058	1537	1172	1686	1964	794	1270	1729	1447	1755	1981
ENSMUST00000007584	0	0	0	0	0	0	0	0	0	0	0	0
ENSMUST00000007601	0	0	0	0	0	0	0	0	0	0	0	0
ENSMUST00000007602	12773	17154	8706	13451	11320	13129	9914	16938	6645	10133	8888	7464
ENSMUST00000007708	13418	13490	12324	11611	10805	12342	12857	12372	9405	13006	13058	12111
ENSMUST00000007733	819	1135	728	821	709	937	799	895	879	1392	964	1176
ENSMUST00000007735	0	0	0	0	0	0	0	0	0	0	0	0
ENSMUST00000007738	11	40	11	23	21	27	19	21	17	41	13	26
ENSMUST00000007747	1872	1658	1460	1330	1424	1293	1836	1094	1312	1717	2170	1748
ENSMUST00000007754	48	71	429	287	175	46	288	178	81	53	33	569
ENSMUST00000007757	2990	1630	295	1505	3160	811	871	1603	1091	2117	2030	1007
ENSMUST00000007790	16	11	10	20	4	19	9	13	6	7	25	22
ENSMUST00000007797	0	0	0	0	0	0	0	0	0	0	0	0
ENSMUST00000007799	9	0	0	0	0	0	12	0	0	0	0	0
ENSMUST00000007800	604	607	90	566	442	385	467	466	320	1348	745	587
ENSMUST00000007803	635	135	624	57	894	79	41	85	148	81	801	74
ENSMUST00000007814	5374	4399	4244	3378	4540	3439	4557	3980	5668	6563	6375	6341
ENSMUST00000007865	1717	1744	1320	1140	1267	1374	1433	1282	1400	1900	1420	1430
ENSMUST00000007884	0	0	0	192	0	0	0	0	0	0	0	0
ENSMUST00000007921	375	602	122	346	482	374	223	348	331	704	364	193
ENSMUST00000007949	0	0	3	0	0	0	0	3	0	0	2	0
ENSMUST00000007959	17099	18690	13504	13713	13018	14324	15287	15162	11296	18171	15176	15444
ENSMUST00000007961	410	0	337	22	30	102	150	69	266	191	40	146
ENSMUST00000007980	5236	5277	2777	4408	3982	3403	3331	4364	3813	7269	4700	4426
ENSMUST00000007981	75	0	0	53	128	59	0	31	0	137	81	72
ENSMUST00000007993	3958	5533	1791	4104	3265	4005	2232	5420	2816	5387	2722	3708
ENSMUST00000008004	3151	2616	2953	1647	2753	1771	2953	2392	1689	3087	2854	2652
ENSMUST00000008011	0	0	0	0	0	0	0	0	0	0	0	0
ENSMUST00000008016	611	433	1279	346	553	416	825	383	557	1691	146	126
ENSMUST00000008021	0	3	0	15	0	4	8	31	0	4	0	5
ENSMUST00000008024	23	24	11	11	434	21	13	13	24	43	15	15
ENSMUST00000008032	5	6	0	4	7	3	0	0	4	2	6	5
ENSMUST00000008036	77022	83796	72520	62065	61891	72595	72598	70940	52169	77363	76269	63342
ENSMUST00000008051	0	0	0	0	0	0	0	0	0	0	0	0
ENSMUST00000008052	0	0	0	0	0	0	0	0	0	0	0	0
ENSMUST00000008088	4	0	0	0	0	0	0	0	4	14	0	9
ENSMUST00000008090	6	0	3	0	3	3	2	6	2	0	3	0
ENSMUST00000008094	356	459	315	291	342	231	296	208	609	960	511	563
ENSMUST00000008131	0	18	0	0	13	0	0	0	0	20	32	21
ENSMUST00000008179	1850	2081	1300	1911	1180	1435	1457	1905	1843	2738	1138	2692
ENSMUST00000008273	0	0	0	0	0	0	0	0	0	0	0	0
ENSMUST00000008280	2	0	0	0	0	0	0	0	0	0	0	0
ENSMUST00000008297	6	0	0	8	5	3	0	12	7	4	7	4
ENSMUST00000008350	86	249	59	148	0	172	43	190	48	192	78	104
ENSMUST00000008445	3169	5495	1360	2797	3165	3698	1859	3021	2878	5321	3505	3511
ENSMUST00000008451	0	6	1	14	0	0	2	67	0	1	0	1
ENSMUST00000008462	5	534	501	13	371	2	11	395	21	705	0	17
ENSMUST00000008477	426	2641	296	1791	1118	1720	617	2638	1160	2153	1019	990
ENSMUST00000008517	1166	1281	734	1009	1228	578	850	896	1075	190	734	962
ENSMUST00000008528	2706	2767	4272	4673	1431	2507	3203	5863	660	1446	1412	2506
ENSMUST00000008537	1987	3038	2163	3014	1352	3265	1923	4798	1237	2089	1688	2278
ENSMUST00000008542	1128	540	679	362	674	416	567	329	750	1159	784	660
ENSMUST00000008573	463	697	349	695	465	519	503	782	441	652	937	761
ENSMUST00000008579	332	266	169	180	502	538	15	240	785	267	391	279
ENSMUST00000008582	8	17	4	11	11	5	9	10	6	7	5	10
ENSMUST00000008594	1414	4053	2117	1276	2690	2944	758	1346	1007	5035	2624	2551
ENSMUST00000008605	0	0	0	0	0	0	4	0	0	0	5	0
ENSMUST00000008626	12	11	7	15	14	11	10	4	19	18	11	23
ENSMUST00000008633	0	0	0	0	0	0	0	0	0	0	0	0
ENSMUST00000008684	0	0	0	0	0	0	0	0	0	0	0	0
ENSMUST00000008733	0	0	0	0	0	0	0	0	0	0	42	0
ENSMUST00000008734	0	0	0	0	0	0	0	0	0	0	0	0
ENSMUST00000008745	0	4	0	0	2	0	0	0	0	5	0	0
ENSMUST00000008748	3641	3163	2663	2780	3418	2816	3202	2710	4982	4768	4486	4181
ENSMUST00000008801	0	0	0	0	0	0	0	0	0	0	0	0
ENSMUST00000008812	4936	3079	5884	2023	2582	2268	5561	4894	2502	1904	4668	2319
ENSMUST00000008826	16670	5110	15408	22244	14773	17232	15181	16194	10995	26396	18174	15827
ENSMUST00000008830	421	640	45	270	345	420	84	303	347	921	235	341
ENSMUST00000008847	14	15	9	8	13	20	14	20	12	26	31	28
ENSMUST00000008878	0	5	0	4	4	0	0	0	0	0	0	0
ENSMUST00000008893	987	1238	1198	903	781	1106	1095	928	884	1856	1574	1168
ENSMUST00000008907	1414	2081	885	1794	1193	1234	2282	1853	2943	2255	2622	1116
ENSMUST00000008957	0	0	0	0	0	0	0	0	0	0	0	0
ENSMUST00000008966	200	161	110	185	148	174	153	199	176	269	286	155
ENSMUST00000008987	0	0	0	0	0	0	0	0	0	0	0	0
ENSMUST00000008991	41	129	22	83	101	148	42	168	51	83	32	82
ENSMUST00000008995	7	0	239	0	0	0	88	0	0	0	330	163
ENSMUST00000008999	3	0	233	4	55	7	29	3	4	4	7	11
ENSMUST00000009003	2016	2646	920	1582	1601	1829	1273	1874	1193	2499	1602	1342
ENSMUST00000009018	0	0	0	0	0	0	0	0	0	0	0	0
ENSMUST00000009036	7653	9637	4744	6338	5424	7218	5671	6183	4274	9636	5562	6695
ENSMUST00000009039	1393	517	365	507	589	740	318	408	520	457	456	265
ENSMUST00000009058	5365	9244	2954	7828	5336	7409	4220	10282	5561	12381	6545	8248
ENSMUST00000009099	3	1	0	0	1	5	2	1	8	11	0	0
ENSMUST00000009102	26	20	313	48	6	17	0	3	34	22	3408	29
ENSMUST00000009120	2	157	355	321	349	255	101	144	50	522	588	542
ENSMUST00000009138	1383	1886	847	1307	1413	1214	1253	1531	1294	1975	2453	2232
ENSMUST00000009143	0	0	0	0	0	0	0	0	0	0	0	0
ENSMUST00000009157	3325	5111	1705	3153	5807	8001	4346	4127	5309	4951	4027	4604
ENSMUST00000009174	877	1278	321	1428	558	922	251	1748	679	1910	647	233
ENSMUST00000009191	0	0	0	0	0	0	0	0	0	0	0	0
ENSMUST00000009214	0	0	0	0	0	0	0	0	0	0	0	0
ENSMUST00000009219	4	0	2	0	13	4	6	15	20	4	5	9
ENSMUST00000009220	126	169	157	125	107	181	60	91	114	177	158	289
ENSMUST00000009234	0	0	0	0	0	0	0	1	0	0	0	0
ENSMUST00000009236	0	6	0	5	0	0	0	0	0	0	0	0
ENSMUST00000009241	0	0	0	0	0	0	0	0	0	0	0	0
ENSMUST00000009256	2186	2362	1397	1759	1705	1789	1771	1891	1819	3100	2489	2407
ENSMUST00000009259	0	0	0	6	0	4	4	5	0	0	0	0
ENSMUST00000009321	734	840	311	23	447	403	385	394	621	1288	692	611
ENSMUST00000009329	0	0	0	0	0	0	0	0	0	0	0	0
ENSMUST00000009340	0	143	55	269	3	14	3	347	2	1	63	9
ENSMUST00000009344	1158	253	0	1564	2115	2064	1877	0	82	2948	2111	2090
ENSMUST00000009354	0	0	0	0	0	0	0	0	0	0	0	0
ENSMUST00000009356	0	49	0	103	0	82	0	143	0	0	0	0
ENSMUST00000009358	0	0	0	0	0	0	0	0	0	0	0	0
ENSMUST00000009390	0	0	0	0	0	0	0	0	0	0	0	0
ENSMUST00000009392	0	0	0	0	0	0	0	0	0	0	0	0
ENSMUST00000009396	0	0	0	0	0	0	0	0	0	0	0	0
ENSMUST00000009411	374	248	394	350	235	237	486	369	361	399	522	501
ENSMUST00000009420	1	1	0	4	3	1	22	1	6	3	2	4
ENSMUST00000009425	0	0	0	0	0	0	0	0	0	0	0	0
ENSMUST00000009435	507	494	348	260	1522	436	331	340	370	384	1934	1663
ENSMUST00000009522	633	1394	114	606	653	641	156	471	1877	4426	572	995
ENSMUST00000009530	16	41	18	0	8	87	0	92	0	0	0	0
ENSMUST00000009538	4	0	0	0	0	0	0	0	0	0	9	0
ENSMUST00000009550	782	1024	745	727	638	781	741	840	646	921	1098	831
ENSMUST00000009617	0	0	0	0	0	0	0	0	0	0	0	0
ENSMUST00000009667	0	0	0	0	0	0	0	0	0	0	0	0
ENSMUST00000009679	2695	2323	817	575	2143	753	233	120	1690	3406	616	2309
ENSMUST00000009689	0	0	0	0	0	0	0	2	0	0	0	0
ENSMUST00000009693	2258	3068	1560	4099	3442	4928	3473	5109	2976	2835	3465	3594
ENSMUST00000009695	0	5	2	2	6	2	2	3	0	2	4	6
ENSMUST00000009699	1162	1476	906	956	67	528	1053	611	517	1323	1182	1291
ENSMUST00000009705	74	61	48	0	89	62	52	85	65	63	65	66
ENSMUST00000009707	124	148	92	127	113	139	126	113	108	193	147	214
ENSMUST00000009713	575	581	252	476	479	492	346	577	434	703	530	532
ENSMUST00000009727	979	0	786	158	368	135	241	105	373	1485	1292	411
ENSMUST00000009728	61	1295	828	1045	1542	1135	1250	412	1479	10	1059	1860
ENSMUST00000009732	0	0	0	0	0	0	0	0	0	0	0	0
ENSMUST00000009740	0	0	0	5	0	0	0	0	0	0	0	0
ENSMUST00000009772	0	0	0	0	0	0	0	0	2	7	0	0
ENSMUST00000009774	3328	3620	2044	2425	2618	3034	2631	2770	1981	3088	2275	2247
ENSMUST00000009777	0	0	0	0	0	0	0	0	0	0	0	0
ENSMUST00000009789	1119	2224	3053	1537	1045	1819	789	2230	606	1503	832	4993
ENSMUST00000009790	0	0	0	0	0	0	0	0	0	0	0	0
ENSMUST00000009791	0	1	0	0	0	0	1	0	0	0	0	0
ENSMUST00000009798	51	30	68	39	72	17	110	28	32	86	270	220
ENSMUST00000009814	0	0	0	0	0	0	0	0	0	0	0	0
ENSMUST00000009831	565	392	214	467	620	738	541	644	569	591	556	501
ENSMUST00000009875	8	17	31	112	10	33	39	258	5	8	15	34
ENSMUST00000009877	182	199	110	170	157	160	154	156	218	337	211	292
ENSMUST00000009885	0	0	0	0	0	1	0	0	0	0	0	45
ENSMUST00000009972	14	8	10	6	16	9	18	9	5	6	7	8
ENSMUST00000010007	1165	1031	1108	735	775	845	1012	1410	685	1317	1500	1291
ENSMUST00000010020	0	0	0	5	0	0	0	0	0	0	0	0
ENSMUST00000010038	868	1298	886	673	908	726	975	912	1041	1689	937	1151
ENSMUST00000010044	0	0	0	0	0	0	0	0	0	0	0	0
ENSMUST00000010049	634	654	402	719	606	441	609	869	632	1117	1237	968
ENSMUST00000010085	0	0	0	0	0	0	0	0	0	0	0	0
ENSMUST00000010127	2	0	0	3	0	0	0	9	0	4	2	0
ENSMUST00000010188	0	0	0	0	0	0	0	0	0	0	0	6
ENSMUST00000010189	2033	1879	1307	943	1757	1462	1249	984	1615	1942	1616	1282
ENSMUST00000010191	6	107	41	0	295	11	2	5	313	14	175	473
ENSMUST00000010192	1681	4015	993	430	1541	1722	3144	1041	3564	1620	591	3577
ENSMUST00000010195	316	176	402	125	376	68	468	137	119	78	1447	523
ENSMUST00000010198	827	785	497	317	831	599	554	412	562	954	721	577
ENSMUST00000010201	242	221	191	296	158	281	226	280	215	382	281	308
ENSMUST00000010205	0	0	0	0	0	0	0	0	0	0	0	0
ENSMUST00000010208	0	0	0	0	0	0	0	0	0	0	0	0
ENSMUST00000010210	0	0	0	0	0	0	0	0	0	0	0	0
ENSMUST00000010211	486	1325	760	627	645	955	788	1414	283	842	1083	1298
ENSMUST00000010224	0	0	0	0	0	0	0	0	0	0	0	0
ENSMUST00000010239	19101	15748	30245	27047	16402	13358	36327	33086	6369	8034	31838	33426
ENSMUST00000010241	1649	2310	1364	2472	1391	1928	688	2859	1104	1890	1270	1937
ENSMUST00000010248	210	304	179	164	235	212	200	257	265	365	305	304
ENSMUST00000010249	599	681	536	468	392	512	604	599	398	720	775	555
ENSMUST00000010250	0	0	0	0	0	0	0	0	0	0	0	0
ENSMUST00000010251	0	0	0	0	0	0	0	0	0	0	0	0
ENSMUST00000010254	81	38	35	95	26	75	141	143	80	92	105	40
ENSMUST00000010267	0	0	0	0	0	0	0	0	0	0	0	0
ENSMUST00000010278	910	233	999	258	408	1355	1873	1107	1124	555	1790	813
ENSMUST00000010279	0	0	0	4	0	0	0	3	0	0	2	0
ENSMUST00000010280	0	0	0	0	0	0	0	0	0	0	0	0
ENSMUST00000010286	0	5	0	0	6	2	0	6	0	0	0	3
ENSMUST00000010298	66	66	62	51	43	88	71	81	27	32	143	81
ENSMUST00000010319	0	0	0	0	0	0	0	0	0	0	0	0
ENSMUST00000010348	462	566	427	543	324	405	313	301	286	488	412	385
ENSMUST00000010421	22748	22315	13441	12885	17529	15993	14462	16082	24357	32933	24121	23065
ENSMUST00000010434	954	1334	419	869	909	773	590	1107	758	1444	837	836
ENSMUST00000010451	149	59	245	142	136	62	288	119	43	85	1013	553
ENSMUST00000010502	1320	4282	1509	651	1656	1228	1501	3935	779	2661	1394	2447
ENSMUST00000010506	108	50	93	64	85	79	94	42	73	87	149	82
ENSMUST00000010520	6468	7538	4703	5251	5840	6809	5484	6227	5425	8023	6157	5476
ENSMUST00000010536	828	741	283	542	716	1109	774	588	1104	849	726	469
ENSMUST00000010550	2284	2728	1967	1786	2352	2419	1938	2307	1766	2346	1908	1334
ENSMUST00000010579	0	0	0	0	0	0	0	0	0	0	0	0
ENSMUST00000010597	1080	808	769	525	687	516	667	556	1622	1139	1099	971
ENSMUST00000010673	0	0	0	0	0	0	0	0	0	0	0	0
ENSMUST00000010682	16	31	21	23	16	24	21	25	5	14	22	23
ENSMUST00000010698	1	5	6	2	813	0	3	15	17	14	12	5
ENSMUST00000010736	0	0	0	0	0	0	0	0	0	0	0	0
ENSMUST00000010745	0	0	0	0	0	0	0	0	0	0	0	0
ENSMUST00000010753	1	0	1	0	1	2	0	0	2	1	2	0
ENSMUST00000010795	1037	1095	1124	662	979	749	1062	817	1283	2099	1463	1395
ENSMUST00000010804	0	0	0	0	0	0	0	0	0	0	0	0
ENSMUST00000010807	15339	11992	10907	7037	11628	8545	10837	7528	15055	18853	15510	14228
ENSMUST00000010899	1192	1083	1208	1344	974	872	1013	1772	499	847	1541	1166
ENSMUST00000010904	0	0	0	0	0	0	0	0	0	0	0	0
ENSMUST00000010940	0	0	0	0	0	0	0	0	0	0	0	0
ENSMUST00000010941	0	0	0	0	0	0	0	0	0	0	0	0
ENSMUST00000010969	0	0	0	0	0	0	0	0	0	0	0	0
ENSMUST00000010974	25	22	14	16	21	17	20	48	29	31	21	33
ENSMUST00000010985	0	0	0	0	0	0	0	0	0	0	0	0
ENSMUST00000011029	342	417	137	296	257	367	125	343	321	547	216	223
ENSMUST00000011055	704	381	409	154	194	263	325	637	586	1070	321	387
ENSMUST00000011058	2669	3292	1506	2314	2249	2455	1881	2479	1967	3295	2304	2474
ENSMUST00000011152	482	1195	308	1129	354	1429	460	0	104	368	167	0
ENSMUST00000011178	0	0	0	0	2	3	0	0	0	0	0	0
ENSMUST00000011196	0	0	0	0	0	0	0	0	0	0	0	0
ENSMUST00000011262	0	0	0	0	0	0	0	4	0	0	0	0
ENSMUST00000011285	0	4	39	24	5	2	74	35	170	0	10	0
ENSMUST00000011298	0	0	0	0	0	0	0	0	0	0	0	0
ENSMUST00000011302	0	0	0	0	0	0	0	0	0	0	0	0
ENSMUST00000011315	0	0	0	0	0	0	0	0	0	0	0	0
ENSMUST00000011391	42	17	0	11	82	9	0	13	0	0	0	0
ENSMUST00000011398	1911	1804	1512	1821	1670	1492	1677	1644	1293	2275	1873	1687
ENSMUST00000011400	0	0	0	0	0	0	0	3	0	0	0	0
ENSMUST00000011407	0	0	0	0	0	0	0	0	0	0	0	69
ENSMUST00000011445	0	0	0	0	0	0	0	0	0	0	0	0
ENSMUST00000011450	1570	1638	1227	1115	1248	1282	1219	1569	1247	1463	1146	1231
ENSMUST00000011492	1352	1094	823	1072	898	965	1314	926	1041	1365	1116	1760
ENSMUST00000011493	0	0	0	0	0	0	0	0	0	0	0	0
ENSMUST00000011526	791	839	258	623	815	516	362	675	1081	1323	847	628
ENSMUST00000011607	0	0	0	0	0	0	0	0	0	0	0	0
ENSMUST00000011623	88	83	101	67	89	92	81	138	160	174	155	187
ENSMUST00000011733	0	0	0	0	0	0	0	0	0	0	0	0
ENSMUST00000011776	0	0	0	0	0	0	0	0	0	0	0	0
ENSMUST00000011877	0	0	0	0	0	0	0	0	0	0	0	0
ENSMUST00000011895	32	38	14	15	32	27	10	11	47	49	36	41
ENSMUST00000011896	28943	39258	19848	26460	21391	29671	19337	27841	18674	37881	18876	21918
ENSMUST00000011934	0	0	0	0	0	0	0	0	0	0	0	0
ENSMUST00000011981	849	653	689	399	501	502	650	316	793	1104	826	829
ENSMUST00000012028	2084	1810	1397	972	1681	1102	1327	882	2062	2515	2413	2066
ENSMUST00000012104	150	188	168	107	293	207	242	316	224	192	250	202
ENSMUST00000012152	0	2	2	0	0	0	0	0	0	0	0	0
ENSMUST00000012161	0	0	0	0	0	0	0	0	0	0	0	0
ENSMUST00000012186	0	0	0	0	0	0	0	0	0	0	0	0
ENSMUST00000012259	384	2280	498	250	2120	1247	320	1735	234	233	2137	2148
ENSMUST00000012262	37	9	1	7	1	1	1	0	2	1	1	1
ENSMUST00000012279	0	0	0	0	0	0	0	0	0	0	0	0
ENSMUST00000012281	0	0	0	0	0	0	0	0	0	0	0	0
ENSMUST00000012314	113	18	4	7	11	12	7	14	3	18	8	1
ENSMUST00000012331	0	0	0	0	13	0	0	0	0	0	0	0
ENSMUST00000012348	0	0	0	0	0	0	0	0	0	0	0	0
ENSMUST00000012355	12	13	8	8	10	24	7	9	16	29	17	4
ENSMUST00000012426	0	0	0	0	0	0	0	0	0	0	0	0
ENSMUST00000012440	92	52	196	56	121	73	91	0	0	168	94	181
ENSMUST00000012540	6	5	3	2	5	5	5	12	2	7	7	5
ENSMUST00000012566	109	205	26	98	81	238	67	68	68	268	36	27
ENSMUST00000012580	658	94	0	105	12	119	111	54	284	5	121	33
ENSMUST00000012587	2963	3689	515	3339	2610	2078	969	3448	3649	7615	2807	3571
ENSMUST00000012612	168	356	135	0	119	0	0	0	92	211	1222	177
ENSMUST00000012627	677	743	337	708	544	828	463	739	569	1635	718	616
ENSMUST00000012664	0	0	0	0	0	0	0	0	0	0	0	0
ENSMUST00000012679	70	874	423	255	117	130	264	125	358	119	100	744
ENSMUST00000012725	0	0	0	0	0	0	0	0	0	0	0	0
ENSMUST00000012734	13	74	1	64	48	46	59	107	18	44	36	41
ENSMUST00000012759	0	0	0	0	0	0	0	0	0	0	0	0
ENSMUST00000012796	16	66	12	39	8	34	10	35	5	26	18	10
ENSMUST00000012798	0	0	0	0	0	0	0	0	0	0	0	0
ENSMUST00000012847	0	0	0	0	0	0	0	0	0	0	0	0
ENSMUST00000012849	0	0	0	0	0	0	0	0	0	0	0	0
ENSMUST00000012873	0	0	84	0	0	0	193	1554	454	0	414	470
ENSMUST00000012921	0	0	0	0	0	0	0	0	0	0	0	0
ENSMUST00000013130	132	102	0	23	0	84	32	13	96	55	93	61
ENSMUST00000013220	940	552	1193	1080	1332	637	604	260	8	452	1067	976
ENSMUST00000013227	0	0	2	0	0	0	0	0	0	0	0	3
ENSMUST00000013235	7	4	2	2	6	5	3	5	13	12	4	7
ENSMUST00000013262	291	642	1482	597	259	541	1230	685	1056	1098	2138	1814
ENSMUST00000013294	280	275	217	119	333	264	226	172	234	330	167	165
ENSMUST00000013299	10	31	25	76	59	79	28	7	76	117	125	52
ENSMUST00000013302	0	0	3	0	0	0	0	0	0	0	0	0
ENSMUST00000013304	7164	8130	8431	8056	5584	6986	9119	10209	4324	6258	10858	8827
ENSMUST00000013338	1588	334	346	327	328	351	592	271	794	429	380	1155
ENSMUST00000013455	0	0	0	0	0	0	0	0	0	0	0	0
ENSMUST00000013458	0	0	0	0	0	0	0	0	0	0	0	0
ENSMUST00000013497	0	0	0	0	0	0	0	0	0	0	0	0
ENSMUST00000013559	10	18	12	24	24	18	16	21	26	18	22	28
ENSMUST00000013615	0	0	0	0	0	0	0	0	0	0	0	0
ENSMUST00000013633	27	51	27	49	49	8	81	23	56	41	81	21
ENSMUST00000013667	0	0	0	0	0	0	0	0	0	0	0	0
ENSMUST00000013693	464	351	567	293	225	226	175	300	191	377	296	294
ENSMUST00000013737	10497	10923	4273	9116	8805	9485	1732	10339	9182	14578	12702	11944
ENSMUST00000013755	0	0	0	0	0	0	0	0	0	0	0	0
ENSMUST00000013759	1687	2715	615	2184	1949	2363	920	3567	1973	3687	1738	1828
ENSMUST00000013766	198	154	226	214	1063	329	154	465	108	182	285	94
ENSMUST00000013771	0	2	0	0	0	0	0	0	0	0	0	0
ENSMUST00000013773	2044	1326	12	1072	1629	1292	4	44	76	31	2244	2745
ENSMUST00000013787	0	0	0	0	0	0	0	0	0	0	0	0
ENSMUST00000013797	0	0	0	0	0	0	0	0	0	0	0	0
ENSMUST00000013807	5830	8787	754	6414	3762	4540	1420	7230	3830	9268	3023	5286
ENSMUST00000013842	2712	3568	2363	3622	1931	3102	3836	3309	1167	2388	3634	3873
ENSMUST00000013845	4541	542	650	46	241	1642	2307	186	1344	2238	1919	432
ENSMUST00000013851	727	1451	711	951	821	1108	874	978	1152	1869	2358	2115
ENSMUST00000013882	1230	2341	232	1764	866	1945	574	2287	115	2496	1122	624
ENSMUST00000013886	83	164	119	56	66	35	135	99	99	189	147	160
ENSMUST00000013910	0	0	0	0	0	0	0	0	0	0	0	0
ENSMUST00000013931	407	739	161	1214	686	459	391	1274	298	134	1686	791
ENSMUST00000013949	736	1433	487	680	1651	979	2406	1895	561	1139	842	1253
ENSMUST00000013966	2710	2347	2056	1695	2233	1909	2115	1811	2273	3573	2358	1946
ENSMUST00000013970	2009	2567	1464	2212	1597	1855	1898	2382	1260	2246	2387	2418
ENSMUST00000013995	0	0	0	0	0	0	0	0	0	0	0	0
ENSMUST00000014022	426	452	71	38	351	43	137	224	4	28	34	307
ENSMUST00000014058	0	0	0	0	0	0	0	0	0	0	0	0
ENSMUST00000014063	0	0	0	0	0	0	0	0	0	0	0	0
ENSMUST00000014065	8	9	5	0	4	4	0	0	7	10	0	5
ENSMUST00000014080	0	0	0	0	0	0	0	0	0	0	0	0
ENSMUST00000014089	0	0	0	0	0	0	0	0	0	0	0	0
ENSMUST00000014118	65	166	58	130	47	179	54	233	34	166	107	80
ENSMUST00000014174	0	7	0	0	0	6	0	16	0	0	0	1
ENSMUST00000014218	1341	1731	12	899	1119	915	687	1067	1548	2891	1464	1698
ENSMUST00000014220	876	591	287	578	1033	807	7	1222	470	274	400	483
ENSMUST00000014221	1958	13	316	984	749	176	566	474	384	1352	198	1035
ENSMUST00000014248	0	0	0	0	0	0	0	0	0	0	0	0
ENSMUST00000014263	33	0	0	86	0	0	25	0	20	0	0	26
ENSMUST00000014290	421	607	210	463	221	470	351	567	405	634	383	677
ENSMUST00000014321	646	925	176	738	610	619	340	1103	547	1132	281	665
ENSMUST00000014339	2738	4583	1556	3180	2819	3516	1859	3731	2966	5625	3167	3772
ENSMUST00000014370	6214	14073	526	7695	5711	8863	1242	9733	5752	12162	3455	3262
ENSMUST00000014389	207	320	189	258	213	368	199	297	178	317	232	216
ENSMUST00000014421	163	399	139	1973	284	122	110	160	72	400	56	783
ENSMUST00000014438	3576	3797	2432	2538	2954	3468	2742	2802	3003	4978	3342	2900
ENSMUST00000014445	1093	902	856	952	648	1283	954	1224	734	1354	1026	955
ENSMUST00000014447	19	19	6	7	8	11	14	13	0	0	0	11
ENSMUST00000014457	3071	3814	1604	4383	2218	7264	2275	3372	2452	7763	4124	4712
ENSMUST00000014473	0	0	0	0	0	0	0	0	0	0	0	0
ENSMUST00000014476	0	0	0	0	0	0	0	0	0	0	0	0
ENSMUST00000014499	5810	4859	3162	4919	4203	3932	4195	4858	4383	5675	7060	7003
ENSMUST00000014505	4	3	0	2	2	2	2	3	0	0	0	0
ENSMUST00000014545	0	0	0	0	0	4	0	2	0	3	0	0
ENSMUST00000014546	1572	2171	1265	1331	1403	1148	1164	1352	1052	2019	1344	1869
ENSMUST00000014562	1	95	204	52	219	0	0	37	0	299	47	168
ENSMUST00000014578	0	0	0	0	0	0	0	0	0	0	0	0
ENSMUST00000014597	0	0	0	0	0	0	0	0	0	0	0	0
ENSMUST00000014614	390	423	448	466	487	168	493	428	618	789	1022	840
ENSMUST00000014640	1583	2524	0	681	402	1159	384	1977	289	2982	1077	279
ENSMUST00000014642	1266	853	479	621	1332	412	515	703	969	722	757	743
ENSMUST00000014647	43	66	11	105	18	45	39	121	26	54	55	92
ENSMUST00000014673	0	0	0	1	0	0	0	0	0	0	2	0
ENSMUST00000014683	0	0	0	0	0	0	0	0	0	0	0	0
ENSMUST00000014684	4218	4838	2465	3181	2942	1434	3208	3596	2563	5136	2916	3854
ENSMUST00000014686	0	0	0	0	0	0	0	0	0	0	2	0
ENSMUST00000014687	0	0	0	0	0	0	0	0	0	0	0	0
ENSMUST00000014691	1000	1242	507	932	915	935	473	921	1709	1492	1332	1134
ENSMUST00000014694	2719	3040	1249	2319	2125	2205	1756	2674	1905	3462	2642	3122
ENSMUST00000014695	39	40	13	13	42	35	19	31	61	76	28	25
ENSMUST00000014698	144	189	85	108	115	191	67	148	156	221	190	153
ENSMUST00000014743	142	120	494	146	232	164	497	757	20	0	194	202
ENSMUST00000014747	0	0	0	0	0	0	0	0	0	0	0	0
ENSMUST00000014750	3958	3890	2813	2651	2908	3325	2824	2768	3111	4988	3817	3981
ENSMUST00000014753	3	1	14	3	5	0	0	10	0	0	0	2
ENSMUST00000014777	7	13	4	20	14	18	12	61	0	20	18	21
ENSMUST00000014812	165	1072	170	64	50	245	284	184	572	213	121	145
ENSMUST00000014830	27	41	66	24	34	12	33	56	14	29	32	36
ENSMUST00000014848	21	15	0	15	17	15	0	0	21	29	2	10
ENSMUST00000014891	5	8	0	0	9	3	2	0	6	7	0	0
ENSMUST00000014892	2050	2198	1336	1326	1663	1584	1402	1438	1665	2827	2062	2005
ENSMUST00000014911	150	40	0	133	49	82	35	52	10	183	124	79
ENSMUST00000014913	11409	14941	8893	10287	9248	12916	10576	12348	7247	15027	10781	10924
ENSMUST00000014917	12	22	0	17	8	44	10	72	0	6	0	12
ENSMUST00000014920	0	0	0	0	0	0	0	0	0	0	0	0
ENSMUST00000014922	345	0	336	0	346	0	170	25	415	454	294	281
ENSMUST00000014927	0	0	0	0	3	0	0	30	0	0	0	3
ENSMUST00000014957	0	0	0	0	0	0	0	0	0	0	0	3
ENSMUST00000014981	18	0	7	6	0	0	0	0	0	0	1	0
ENSMUST00000014990	0	0	0	2	2	0	0	0	0	0	4	0
ENSMUST00000014996	31	37	23	77	14	28	25	136	19	29	61	45
ENSMUST00000015000	109	78	68	112	171	71	224	153	47	179	138	97
ENSMUST00000015003	2970	2893	1922	1649	2405	2356	2058	1809	2894	4002	2450	2470
ENSMUST00000015011	17900	19356	13292	12117	12876	15830	13773	14220	13005	18844	14083	14032
ENSMUST00000015017	24	71	9	14	4	15	80	40	2	7	24	5
ENSMUST00000015049	870	2013	530	3984	284	1347	830	4826	238	525	607	890
ENSMUST00000015100	6240	9844	762	6789	3236	4754	1656	7818	3252	9010	2530	4594
ENSMUST00000015107	74	185	74	268	52	261	70	1097	30	91	261	355
ENSMUST00000015124	396	374	383	326	429	280	389	245	410	563	732	695
ENSMUST00000015137	6	187	171	137	279	114	168	75	432	333	179	118
ENSMUST00000015138	0	0	0	0	0	0	0	0	0	0	0	0
ENSMUST00000015146	3870	4246	1364	2864	1816	2347	2147	3388	1618	5417	2002	2799
ENSMUST00000015157	1731	2116	1468	1327	1526	1827	1599	1599	1116	2041	1723	1523
ENSMUST00000015160	0	0	0	0	0	74	1	0	0	0	0	0
ENSMUST00000015171	0	0	0	0	0	0	0	0	0	0	0	0
ENSMUST00000015197	3	7	2	0	0	4	5	2	1	1	0	0
ENSMUST00000015227	5	5	4	0	9	8	5	0	10	15	8	11
ENSMUST00000015234	0	0	0	0	0	0	0	0	0	0	0	0
ENSMUST00000015236	1789	2214	1462	2138	1395	1891	1735	2061	1317	2047	1719	1450
ENSMUST00000015239	327	283	287	228	346	217	324	244	397	507	412	628
ENSMUST00000015256	1732	26	688	1	1	1180	4	1129	949	16	1046	1235
ENSMUST00000015267	0	0	0	0	0	0	0	0	0	0	0	0
ENSMUST00000015271	0	2	0	0	0	0	0	0	0	0	0	0
ENSMUST00000015277	1039	791	606	428	1085	558	759	372	1763	1926	1459	1338
ENSMUST00000015278	0	0	0	0	0	0	0	0	0	0	0	0
ENSMUST00000015333	1062	1637	194	1467	679	964	417	1577	947	2245	1082	1434
ENSMUST00000015346	72	76	113	112	64	44	120	181	53	120	81	164
ENSMUST00000015358	100	96	0	109	0	68	115	137	76	105	74	92
ENSMUST00000015361	145	0	0	0	0	0	0	0	310	0	0	0
ENSMUST00000015368	0	0	0	0	0	0	0	0	0	0	0	0
ENSMUST00000015386	0	0	0	0	0	0	0	0	0	0	0	0
ENSMUST00000015391	487	1096	692	683	792	700	500	594	381	832	489	833
ENSMUST00000015394	54	19	10	16	24	7	16	41	0	0	0	0
ENSMUST00000015427	0	0	0	0	0	0	0	0	0	0	0	0
ENSMUST00000015433	544	818	309	250	396	482	433	325	541	682	516	568
ENSMUST00000015434	8	0	5	0	13	7	0	0	16	6	0	7
ENSMUST00000015435	80	137	93	86	142	162	109	137	3	60	108	86
ENSMUST00000015449	3729	332	2327	310	510	1073	582	806	1591	1540	526	734
ENSMUST00000015456	5228	4818	14401	8884	3148	5832	12156	14010	198	686	2651	2085
ENSMUST00000015460	0	0	0	0	0	0	0	0	0	0	0	0
ENSMUST00000015467	12786	10745	12310	9938	10896	11385	13381	11082	6532	7983	8699	7428
ENSMUST00000015481	390	338	296	223	293	210	258	221	384	672	431	402
ENSMUST00000015484	6870	11652	5713	14147	6484	9650	2186	14943	12453	29037	5472	7416
ENSMUST00000015486	55	46	27	48	63	38	26	29	80	87	40	32
ENSMUST00000015498	0	0	0	0	0	0	0	0	0	0	0	0
ENSMUST00000015499	0	0	0	6	10	0	0	10	14	7	25	23
ENSMUST00000015501	1286	1907	509	959	690	934	384	1079	899	1515	851	1210
ENSMUST00000015509	0	0	0	0	0	0	0	0	0	0	0	0
ENSMUST00000015511	2064	907	1791	705	2068	620	1983	749	2022	1850	1817	1749
ENSMUST00000015540	12285	7845	29547	15828	9293	9896	30057	22536	1491	1394	16854	14587
ENSMUST00000015545	0	0	0	0	0	0	0	0	0	0	0	0
ENSMUST00000015576	0	0	0	0	0	0	0	0	0	0	0	0
ENSMUST00000015578	0	0	0	0	0	0	0	0	0	0	0	0
ENSMUST00000015581	0	0	0	0	0	0	0	0	0	0	0	0
ENSMUST00000015583	0	0	0	0	0	0	0	0	0	0	0	0
ENSMUST00000015585	0	0	0	0	0	0	0	0	0	0	0	0
ENSMUST00000015587	0	0	0	0	0	0	0	0	0	0	0	0
ENSMUST00000015594	0	0	0	0	0	2	0	0	0	0	0	0
ENSMUST00000015595	0	0	0	0	0	0	0	0	0	0	0	0
ENSMUST00000015596	0	0	0	0	0	2	0	5	0	6	0	0
ENSMUST00000015605	4723	5253	3753	3469	3466	4417	3938	4024	4769	6310	4806	5139
ENSMUST00000015611	0	0	0	0	0	0	0	0	0	0	0	0
ENSMUST00000015612	0	47	24	5	44	42	26	11	27	0	0	17
ENSMUST00000015620	18	5	11	4	26	0	0	9	0	0	0	6
ENSMUST00000015622	152	293	188	0	152	237	227	219	212	181	140	286
ENSMUST00000015628	0	0	0	4	0	0	0	13	0	0	0	0
ENSMUST00000015645	1024	0	0	0	250	0	0	0	0	0	0	0
ENSMUST00000015663	0	0	0	0	0	0	0	0	0	0	0	0
ENSMUST00000015664	40	58	46	124	402	111	27	59	0	21	48	254
ENSMUST00000015666	1	1	0	1	0	1	0	0	2	1	0	0
ENSMUST00000015667	22762	41239	11671	32289	22912	28328	17643	45415	19616	36161	3508	21678
ENSMUST00000015680	1088	1771	415	1233	745	772	453	1432	795	1502	1064	7
ENSMUST00000015712	20219	32007	8584	19155	17219	26813	10708	37167	20689	45515	20545	21076
ENSMUST00000015719	8216	10371	6456	8866	6588	8435	7921	9774	4082	8706	8315	7230
ENSMUST00000015723	0	0	0	0	0	0	0	0	0	0	0	0
ENSMUST00000015725	823	638	576	374	585	576	525	527	601	581	640	323
ENSMUST00000015749	1312	947	2717	1420	1453	693	1123	1907	1471	1304	2459	1357
ENSMUST00000015771	0	0	0	0	0	0	0	0	0	0	0	0
ENSMUST00000015791	36	50	12	43	34	52	21	44	16	31	10	16
ENSMUST00000015796	0	0	0	0	0	0	2	0	0	0	0	0
ENSMUST00000015797	0	0	0	0	0	0	0	0	0	0	0	0
ENSMUST00000015800	102896	156879	58516	76056	72171	142163	57602	87150	71160	102711	65235	78213
ENSMUST00000015812	287	368	107	203	276	383	190	208	373	433	367	425
ENSMUST00000015816	2398	3416	1133	2458	1889	2727	1545	2860	1417	3095	1936	1791
ENSMUST00000015829	576	1072	52	573	409	906	139	662	416	584	640	467
ENSMUST00000015841	458	448	8	294	304	267	2	2	336	13	374	375
ENSMUST00000015846	348	396	233	238	375	253	245	289	354	512	502	421
ENSMUST00000015855	1201	1272	567	574	937	851	532	628	714	1008	731	673
ENSMUST00000015858	13851	16292	9529	10516	10715	13388	10371	12218	9468	15477	11639	11722
ENSMUST00000015866	0	0	0	0	0	0	0	0	0	0	0	0
ENSMUST00000015877	1223	8896	1858	1994	1318	1502	617	4191	3100	336	1808	755
ENSMUST00000015889	7048	7220	4559	4721	8879	6082	5278	4721	6720	7717	9070	6942
ENSMUST00000015891	1841	2249	1414	1927	1352	1877	1669	2064	1678	2871	2325	2548
ENSMUST00000015892	3066	2212	1487	1389	2016	2237	1370	2687	2083	1892	1348	2205
ENSMUST00000015893	94	75	44	43	59	46	43	108	0	84	0	62
ENSMUST00000015894	817	659	577	506	752	687	536	586	771	952	785	688
ENSMUST00000015901	1208	2091	109	1476	1277	1450	335	2253	1358	2677	967	892
ENSMUST00000015903	2084	2194	2384	3277	1786	1558	2781	1420	2328	2518	3236	3615
ENSMUST00000015920	0	51	35	30	40	36	17	19	34	66	27	29
ENSMUST00000015934	529	620	320	350	291	358	419	507	435	577	598	558
ENSMUST00000015941	0	0	0	0	0	0	0	0	0	0	0	0
ENSMUST00000015948	8	9	5	5	7	9	7	8	11	4	9	6
ENSMUST00000015950	1997	1416	1426	607	1178	608	820	711	747	2238	1707	916
ENSMUST00000015981	31934	31815	22026	28185	29185	28761	51133	18413	8245	12155	31523	52636
ENSMUST00000015987	0	0	0	0	0	0	0	0	0	0	0	0
ENSMUST00000015994	0	0	0	0	0	0	0	0	0	0	0	0
ENSMUST00000015998	18	16	23	4	12	0	15	9	10	20	25	9
ENSMUST00000016023	0	0	0	0	0	0	0	3	0	0	0	0
ENSMUST00000016026	367	802	54	610	293	161	57	776	85	42	279	145
ENSMUST00000016031	0	0	0	0	0	0	0	0	0	0	0	0
ENSMUST00000016033	2573	2714	1991	1974	2170	1971	1944	2197	2219	3380	2709	2860
ENSMUST00000016034	0	0	0	0	0	0	0	0	0	0	0	0
ENSMUST00000016072	1762	6058	907	3439	2438	5253	1424	6611	2874	6233	1919	3496
ENSMUST00000016081	309	333	244	217	169	270	257	215	264	327	227	272
ENSMUST00000016086	0	0	87	0	3	0	0	89	112	206	239	126
ENSMUST00000016087	121	122	92	46	33	118	71	10	104	202	14	86
ENSMUST00000016088	313	293	203	165	241	212	162	226	691	743	445	512
ENSMUST00000016094	903	1595	940	682	786	828	970	1191	1008	2141	943	1048
ENSMUST00000016105	15397	3190	5720	6573	10038	5969	7025	9228	7055	13032	9449	6363
ENSMUST00000016106	9	0	0	0	0	0	3	5	0	0	0	0
ENSMUST00000016110	0	0	0	0	0	0	0	0	0	0	0	0
ENSMUST00000016115	1797	2619	932	1500	1518	1804	1130	1510	1842	2776	2088	2005
ENSMUST00000016124	22	25	17	36	23	28	20	46	34	29	53	21
ENSMUST00000016125	0	0	0	0	0	0	0	0	0	0	0	0
ENSMUST00000016138	2608	2646	1645	1798	1559	2054	1961	2033	2001	3014	2081	2527
ENSMUST00000016143	0	0	0	0	0	0	0	0	0	0	0	0
ENSMUST00000016144	187	452	84	331	120	206	119	439	199	119	148	203
ENSMUST00000016168	0	0	0	0	0	0	0	0	0	0	0	0
ENSMUST00000016172	18	13	24	12	11	15	26	19	17	20	28	28
ENSMUST00000016231	2250	2874	857	2468	2175	1414	1310	2548	3490	5051	4617	4589
ENSMUST00000016279	65	85	70	10	91	4	89	110	142	188	495	565
ENSMUST00000016294	0	0	0	0	0	0	0	0	0	0	0	0
ENSMUST00000016309	2	1	3	1	1	3	3	11	11	7	2	2
ENSMUST00000016315	0	0	0	0	0	0	0	0	0	0	0	0
ENSMUST00000016323	0	0	0	0	0	0	0	0	0	0	0	0
ENSMUST00000016338	0	0	0	0	0	0	0	2	0	0	0	0
ENSMUST00000016344	0	0	0	0	0	0	0	0	0	0	0	0
ENSMUST00000016383	202	73	221	3953	591	2572	1719	4589	1317	2548	3601	3909
ENSMUST00000016396	5106	4071	4859	4423	4604	5329	4791	4305	4110	6559	5399	3451
ENSMUST00000016397	6	1	7	32	6	2	10	746	0	1551	1	5
ENSMUST00000016399	4	0	7	0	0	0	0	8	0	0	5	0
ENSMUST00000016400	48283	57033	42785	44671	41312	46592	47097	52833	31746	50117	51333	45756
ENSMUST00000016401	5542	6062	2871	5014	4185	5190	3259	5706	3518	6342	3922	4299
ENSMUST00000016406	0	0	0	0	0	0	0	0	0	0	0	0
ENSMUST00000016427	8	8	0	4	15	9	7	20	0	3	0	0
ENSMUST00000016452	1185	760	270	1229	367	1203	1082	1112	886	1702	1466	1521
ENSMUST00000016463	34135	42866	27607	31414	24492	32900	30901	38824	15230	40582	27941	32094
ENSMUST00000016471	0	3	2	5	0	0	0	13	0	2	3	0
ENSMUST00000016488	42	116	56	52	48	63	30	50	57	112	65	52
ENSMUST00000016491	0	0	0	0	0	0	0	0	0	0	0	0
ENSMUST00000016498	0	0	0	10	0	0	7	44	0	0	0	0
ENSMUST00000016511	0	2	0	13	3	0	0	25	0	0	0	0
ENSMUST00000016530	0	0	0	0	0	0	0	0	0	0	0	0
ENSMUST00000016553	1186	1636	359	1200	1049	1152	641	1360	1130	1999	1085	1260
ENSMUST00000016569	1101	1945	146	1178	757	1038	283	1762	1096	2805	559	1159
ENSMUST00000016571	1186	1835	674	1056	1092	1450	856	1692	908	2110	1393	906
ENSMUST00000016631	0	0	391	30	0	22	0	0	0	0	0	0
ENSMUST00000016638	0	0	0	0	0	0	0	0	0	0	0	0
ENSMUST00000016639	0	37	0	0	0	0	65	11	78	0	64	23
ENSMUST00000016640	459	810	153	887	906	1184	453	2310	35	150	225	345
ENSMUST00000016654	132	90	202	106	234	72	157	236	90	136	133	197
ENSMUST00000016664	1227	1083	1086	705	1398	523	591	920	924	976	1794	818
ENSMUST00000016668	0	0	0	0	0	0	0	0	0	0	0	0
ENSMUST00000016670	1138	885	542	225	803	633	421	221	1009	1744	437	507
ENSMUST00000016672	44155	36732	42158	30039	34511	33997	43974	36425	23351	40744	35635	33929
ENSMUST00000016673	690	90	1219	60	306	131	582	142	11	6	2	0
ENSMUST00000016678	5935	4184	1597	4066	2182	2958	2142	4195	2256	7899	2611	3987
ENSMUST00000016680	3	5	7	1	0	2	2	0	0	2	6	2
ENSMUST00000016681	2380	5096	237	3935	1262	2935	543	5083	1324	4738	1097	2084
ENSMUST00000016696	493	41	180	157	513	99	398	44	136	101	242	100
ENSMUST00000016698	0	0	0	0	0	0	0	0	0	0	0	0
ENSMUST00000016703	23171	27746	14497	11043	18586	29009	15821	8148	11619	27746	15735	7937
ENSMUST00000016768	0	0	0	0	0	0	0	0	0	0	0	0
ENSMUST00000016771	35599	26445	23004	19053	31560	21022	26619	26843	26119	25661	30450	25355
ENSMUST00000016781	16	42	11	19	156	14	12	24	9	56	17	0
ENSMUST00000016897	154	181	99	125	129	100	95	91	150	299	166	109
ENSMUST00000016901	1739	1651	1196	1036	1409	1337	1415	1123	1855	2524	1646	1902
ENSMUST00000016902	2	5	0	0	0	0	0	2	0	0	0	0
ENSMUST00000016907	0	0	0	0	0	0	0	0	0	0	0	0
ENSMUST00000016951	92	71	23	40	80	65	26	29	3	8	16	7
ENSMUST00000016977	755	1005	377	418	597	918	248	509	889	807	637	552
ENSMUST00000017065	4193	5550	6268	3604	5177	432	5380	5207	987	4357	5324	5071
ENSMUST00000017077	0	1	2	0	0	0	0	0	0	5	0	1
ENSMUST00000017086	0	0	0	2	0	0	0	0	0	0	0	0
ENSMUST00000017090	2025	2212	1335	1551	1820	1581	1582	1819	1480	2364	1906	2043
ENSMUST00000017126	0	0	0	0	0	0	0	0	0	0	0	0
ENSMUST00000017142	0	0	0	0	0	0	0	0	0	0	0	0
ENSMUST00000017144	0	0	0	0	0	0	0	0	0	0	0	0
ENSMUST00000017147	0	0	0	0	0	0	0	0	0	0	0	0
ENSMUST00000017148	0	0	0	0	0	0	0	0	0	0	0	0
ENSMUST00000017151	0	0	0	4	0	0	3	4	0	0	0	0
ENSMUST00000017153	26269	16731	25573	19789	17479	14446	25684	24834	6195	12922	11840	16353
ENSMUST00000017184	2	0	0	0	0	12	0	0	0	0	0	0
ENSMUST00000017188	73	0	0	0	319	0	370	0	0	0	52	0
ENSMUST00000017193	0	0	0	0	0	0	0	0	0	0	0	0
ENSMUST00000017208	0	0	0	0	0	0	0	0	0	0	0	0
ENSMUST00000017255	0	0	0	0	0	0	0	0	0	0	0	0
ENSMUST00000017270	0	0	0	0	0	0	0	0	0	0	0	0
ENSMUST00000017276	0	361	0	0	0	0	0	0	0	0	0	0
ENSMUST00000017288	0	19	14	23	17	11	0	0	25	7	0	5
ENSMUST00000017290	1043	1084	603	1313	1472	602	853	902	1827	4313	3333	2238
ENSMUST00000017309	0	0	0	0	0	0	0	0	0	0	0	0
ENSMUST00000017316	0	0	0	0	0	0	0	0	0	0	0	0
ENSMUST00000017332	1734	1869	1293	1228	1441	1522	1447	1109	1572	2703	2108	1724
ENSMUST00000017339	0	0	0	0	0	0	0	0	0	0	0	0
ENSMUST00000017348	0	0	0	0	0	0	0	0	0	0	0	0
ENSMUST00000017354	304	538	410	1949	111	824	888	2649	137	273	480	473
ENSMUST00000017355	0	0	0	0	0	0	0	0	0	0	0	0
ENSMUST00000017365	3533	4834	2723	3754	2885	4109	3485	4220	2650	3816	3002	4627
ENSMUST00000017384	1	6	8	5	2	3	4	3	4	2	6	10
ENSMUST00000017408	1199	73	659	1648	851	15	29	166	897	73	298	122
ENSMUST00000017430	2079	2392	1592	1824	1841	1840	1788	2005	1708	3349	2362	2408
ENSMUST00000017435	1724	1	6	144	700	1047	150	35	304	78	364	563
ENSMUST00000017443	4	22	12	187	586	519	20	10	5	22	480	18
ENSMUST00000017451	86	71	87	0	0	0	185	0	124	0	0	97
ENSMUST00000017453	0	0	0	0	0	0	0	0	0	0	0	0
ENSMUST00000017454	0	0	0	0	0	0	0	0	0	0	0	0
ENSMUST00000017455	0	0	0	0	0	0	0	0	0	0	0	0
ENSMUST00000017458	0	0	0	0	0	0	5	0	0	0	0	0
ENSMUST00000017460	0	0	0	0	0	0	0	0	0	0	0	0
ENSMUST00000017488	0	0	0	0	0	0	0	0	0	0	0	0
ENSMUST00000017530	126	134	8	0	116	46	94	9	215	275	72	109
ENSMUST00000017534	2067	2164	1878	1676	1539	1833	1726	1940	2280	3188	2783	2539
ENSMUST00000017544	44	46	19	18	52	18	49	31	32	38	18	15
ENSMUST00000017548	14608	115	5728	484	90	16070	87	10188	8054	9907	178	95
ENSMUST00000017549	33	21	111	151	19	9	111	93	23	112	188	209
ENSMUST00000017552	41	11	7	13	30	0	43	24	34	22	32	16
ENSMUST00000017561	127	12	92	16	169	6	134	6	82	37	111	48
ENSMUST00000017562	9	0	5	0	0	0	5	4	0	7	2	0
ENSMUST00000017567	136	65	22	98	249	101	66	54	173	67	147	137
ENSMUST00000017572	1743	3841	406	2411	921	2418	1474	1701	803	1781	562	1323
ENSMUST00000017576	0	0	0	0	0	0	0	0	0	0	0	0
ENSMUST00000017590	0	0	0	0	0	0	0	0	0	0	0	0
ENSMUST00000017597	0	0	0	0	0	0	0	0	0	0	0	0
ENSMUST00000017604	234	189	24	37	8396	59	344	354	7456	9008	49	43
ENSMUST00000017610	9	7	18	10	5	7	6	6	22	17	18	12
ENSMUST00000017620	1593	337	480	604	346	458	330	792	972	382	402	1191
ENSMUST00000017622	5	3	2	1	17	5	2	8	7	10	3	20
ENSMUST00000017629	3393	7564	293	5084	3124	4038	533	6312	4328	10179	2410	2871
ENSMUST00000017637	4339	1653	3632	1116	3500	1144	3288	1143	5016	3365	5235	1364
ENSMUST00000017692	2051	2145	226	2591	1689	1311	839	1408	2708	5966	1389	1396
ENSMUST00000017694	1023	566	140	623	671	821	311	1348	1727	3669	1002	1286
ENSMUST00000017732	0	0	0	0	0	0	0	0	0	0	0	0
ENSMUST00000017741	0	0	0	0	4	0	0	0	0	0	0	0
ENSMUST00000017743	0	0	0	0	0	0	0	0	0	0	0	0
ENSMUST00000017751	0	0	0	0	0	0	0	0	0	0	0	0
ENSMUST00000017759	485	4616	2252	2442	337	1582	1342	450	1065	3966	485	436
ENSMUST00000017783	41	10	31	27	43	7	45	24	7	12	15	28
ENSMUST00000017799	261	495	188	351	255	965	279	1473	13	110	60	131
ENSMUST00000017808	0	0	0	0	567	0	5	0	0	0	0	1173
ENSMUST00000017821	4349	2556	5478	14092	2665	5919	2191	23927	2833	5415	6660	5019
ENSMUST00000017831	275	128	294	383	87	277	730	790	243	918	691	406
ENSMUST00000017836	0	0	4	4	4	0	0	0	0	4	0	4
ENSMUST00000017839	365	194	173	248	303	455	115	2	215	1	429	326
ENSMUST00000017841	671	325	462	273	633	346	555	344	743	623	690	495
ENSMUST00000017851	13287	9059	8163	8705	7876	13515	9803	12407	9104	30675	12856	27897
ENSMUST00000017859	0	0	0	0	0	0	0	1	0	0	0	1
ENSMUST00000017864	0	4	0	0	5	0	0	4	0	11	0	0
ENSMUST00000017867	0	0	0	0	0	0	0	0	0	0	0	0
ENSMUST00000017868	44	0	27	2	26	1	50	42	0	50	4	0
ENSMUST00000017878	319	276	380	116	332	55	190	99	378	276	522	323
ENSMUST00000017881	64	187	83	169	50	457	108	427	5	12	0	3
ENSMUST00000017891	289	430	285	337	263	369	292	424	244	379	406	420
ENSMUST00000017900	762	1213	466	575	758	942	537	895	1004	1325	830	1038
ENSMUST00000017904	2960	31	2269	401	2274	1591	664	16983	3596	1238	662	1762
ENSMUST00000017908	759	710	376	281	677	590	376	266	635	679	571	514
ENSMUST00000017911	8	7	8	29	3	4	28	8	5	10	33	22
ENSMUST00000017920	2824	4064	848	3551	2209	2864	1158	4244	1732	4272	2357	2831
ENSMUST00000017922	218	124	156	142	175	312	187	184	135	252	137	170
ENSMUST00000017945	283	1943	432	351	755	538	359	303	414	1523	367	1474
ENSMUST00000017946	1211	283	174	399	290	285	416	364	1037	342	1885	527
ENSMUST00000017961	0	0	0	6	0	0	0	6	0	0	0	0
ENSMUST00000017974	81	630	700	4508	362	2172	2076	1820	594	441	178	507
ENSMUST00000017975	1631	3013	475	2941	1422	1614	931	3282	999	2217	1553	1181
ENSMUST00000017976	21	23	8	16	27	21	21	27	20	22	20	13
ENSMUST00000017981	926	307	830	681	462	656	994	687	832	945	1531	1398
ENSMUST00000018002	190	246	274	263	143	206	599	264	131	565	373	211
ENSMUST00000018005	2208	1367	1819	922	1626	795	1554	750	3978	4066	4245	3496
ENSMUST00000018012	0	0	0	0	0	0	0	0	0	0	0	0
ENSMUST00000018050	3	11	2	2	13	4	26	2	3	7	9	2
ENSMUST00000018061	0	0	0	0	0	0	0	0	0	0	0	0
ENSMUST00000018066	0	0	0	0	0	0	0	0	0	0	0	0
ENSMUST00000018087	0	0	0	0	0	0	0	0	4	0	0	0
ENSMUST00000018094	0	0	0	0	0	0	0	0	0	0	0	0
ENSMUST00000018113	0	0	0	0	0	0	0	0	0	0	0	0
ENSMUST00000018122	0	0	0	0	0	0	0	0	0	0	0	0
ENSMUST00000018143	1873	1838	1934	1288	1249	1337	1602	1791	1291	1686	1466	1760
ENSMUST00000018156	28	2	0	14	17	0	10	12	18	22	6	0
ENSMUST00000018184	9006	8314	6343	4609	7728	7913	5613	5813	6661	8869	4715	4780
ENSMUST00000018186	5894	4331	5112	3219	5860	3222	5087	3139	4389	3941	5048	3696
ENSMUST00000018212	277	2397	69	1879	1861	261	146	414	1423	494	1106	209
ENSMUST00000018246	12739	7620	50122	27774	9449	5164	38155	22824	15451	18978	46701	44236
ENSMUST00000018274	2256	1724	2672	1203	1437	2456	2650	1947	1909	2070	980	1565
ENSMUST00000018287	5751	5856	9774	14432	4481	6049	11511	19761	1497	1681	6544	8435
ENSMUST00000018295	74	25	87	129	166	88	123	62	73	125	137	126
ENSMUST00000018304	12	6	4	3	4	5	3	119	6	1	5	1
ENSMUST00000018311	2101	3665	2204	4313	2836	4391	2838	6805	2272	3793	3022	3873
ENSMUST00000018313	1317	1430	1138	967	1301	952	1331	1016	1917	2215	1744	1725
ENSMUST00000018315	2364	7402	928	2264	1729	3176	1305	3361	561	2269	846	1034
ENSMUST00000018333	2013	4043	481	1964	1467	2577	637	2977	1602	3991	1019	1749
ENSMUST00000018337	560	1092	98	747	369	631	165	1152	257	833	266	344
ENSMUST00000018343	81	132	142	103	85	14	145	4	98	107	8	126
ENSMUST00000018353	5048	7549	1919	5762	4202	5141	2893	3037	2653	8763	6427	7005
ENSMUST00000018355	0	0	0	0	0	0	0	0	0	0	0	0
ENSMUST00000018361	9898	9485	7562	6451	7125	6673	3430	6062	1910	3915	5784	5515
ENSMUST00000018382	7	17	43	73	7	3	15	117	4	13	23	14
ENSMUST00000018383	166	422	57	249	149	283	81	248	148	406	107	109
ENSMUST00000018389	0	0	0	0	0	0	0	0	0	0	0	0
ENSMUST00000018392	0	0	0	0	0	0	0	0	0	0	0	0
ENSMUST00000018399	0	0	0	0	0	0	0	0	0	0	0	0
ENSMUST00000018403	0	0	0	0	0	0	0	0	0	0	0	0
ENSMUST00000018407	0	0	0	0	0	0	0	0	0	0	0	0
ENSMUST00000018429	478	462	369	288	488	206	416	273	386	494	583	451
ENSMUST00000018430	19461	26151	17471	19840	16516	22712	18412	22378	9811	17505	13920	12839
ENSMUST00000018431	100	309	248	273	149	112	153	162	106	127	104	98
ENSMUST00000018437	4641	9200	8682	6383	7861	4583	11545	13137	12104	10156	9793	7851
ENSMUST00000018449	14640	11724	5115	18490	10857	11869	9089	20059	11343	6826	23415	26449
ENSMUST00000018466	1512	1777	959	1009	1093	148	19	1390	31	1648	36	1267
ENSMUST00000018470	7577	10678	4049	7130	5022	7671	5195	9362	5046	9447	5736	7797
ENSMUST00000018476	1401	2857	208	2871	1245	2473	471	3657	920	2490	618	967
ENSMUST00000018478	14	8	5	14	14	0	10	0	4	0	0	4
ENSMUST00000018482	249	45	128	90	79	23	124	21	5	7	45	13
ENSMUST00000018485	8	2	0	0	0	0	6	17	3	0	13	6
ENSMUST00000018491	3	4	4	0	7	5	5	6	3	4	3	4
ENSMUST00000018506	9254	13291	4342	8818	9756	9666	5218	7758	10594	18572	6944	8502
ENSMUST00000018516	266	9	125	51	21	149	0	0	274	0	476	438
ENSMUST00000018521	844	1064	367	797	744	792	542	990	629	949	969	1061
ENSMUST00000018522	0	11	45	9	28	15	9	34	0	28	17	20
ENSMUST00000018531	0	0	0	0	0	0	0	0	0	0	0	0
ENSMUST00000018544	0	0	0	0	0	0	0	0	0	0	0	0
ENSMUST00000018547	364	573	51	345	295	306	33	722	92	444	417	477
ENSMUST00000018549	396	378	363	270	380	222	496	257	481	663	899	710
ENSMUST00000018556	5	12	0	3	8	6	2	20	2	11	46	4
ENSMUST00000018561	0	0	0	0	0	0	0	0	0	0	0	0
ENSMUST00000018568	4473	5160	3722	3755	3581	4426	3579	4161	3469	5093	3788	3781
ENSMUST00000018569	1298	1803	605	448	818	531	476	703	811	2816	876	2549
ENSMUST00000018571	22	24	11	21	13	10	9	16	16	11	37	32
ENSMUST00000018572	1410	1476	704	786	1197	976	961	706	1665	2336	2035	1831
ENSMUST00000018577	2153	2734	2680	1894	3702	1680	1301	4317	2576	2593	1507	1945
ENSMUST00000018586	0	0	0	0	0	0	0	0	0	0	0	0
ENSMUST00000018593	212	229	245	178	114	209	186	169	226	260	255	253
ENSMUST00000018610	109	1822	69	1310	349	3846	329	3543	0	67	0	83
ENSMUST00000018614	3	0	5	0	2	5	0	0	5	12	10	0
ENSMUST00000018623	0	0	3	0	0	0	0	0	0	0	0	0
ENSMUST00000018625	4697	6522	2109	5402	3186	5173	2548	6325	2999	5891	3597	4652
ENSMUST00000018630	0	0	0	0	0	0	0	0	0	0	0	0
ENSMUST00000018632	0	0	0	0	0	0	0	0	0	0	0	0
ENSMUST00000018637	0	0	0	0	0	0	0	0	0	0	0	0
ENSMUST00000018641	0	0	0	0	0	0	0	0	0	0	0	0
ENSMUST00000018644	584	1050	140	85	604	735	128	98	178	337	75	88
ENSMUST00000018645	7	5	0	5	4	4	53	5	3	7	9	3
ENSMUST00000018651	251	151	33	56	368	648	0	33	334	194	421	36
ENSMUST00000018653	833	923	596	697	600	660	689	638	705	1239	799	960
ENSMUST00000018681	0	5	8	0	3	0	0	0	10	0	5	0
ENSMUST00000018685	1343	1460	1100	1778	1167	1045	1325	2076	753	1153	1228	1442
ENSMUST00000018691	3001	3745	1336	2124	3055	2480	1810	2149	4247	5199	2712	3152
ENSMUST00000018698	0	0	0	0	0	0	0	0	0	0	0	0
ENSMUST00000018699	0	0	0	0	0	0	0	0	0	0	0	0
ENSMUST00000018700	26	0	5	0	0	13	0	0	16	26	20	0
ENSMUST00000018710	0	0	0	0	5	0	0	0	0	0	0	0
ENSMUST00000018711	2396	2966	1884	2377	2609	2149	2253	2588	1560	2698	2751	2543
ENSMUST00000018713	0	4	0	0	0	4	0	4	0	8	0	5
ENSMUST00000018714	0	0	0	0	0	0	0	0	0	0	0	0
ENSMUST00000018716	45	64	64	42	47	46	20	44	48	804	51	40
ENSMUST00000018718	0	789	0	694	0	745	606	695	0	833	695	583
ENSMUST00000018719	0	0	0	0	0	0	0	0	0	0	0	0
ENSMUST00000018727	12359	12969	8059	9966	9730	9500	8796	10658	10628	17913	10530	12592
ENSMUST00000018737	0	0	0	0	0	0	0	0	0	0	0	0
ENSMUST00000018739	5	0	0	0	0	6	0	6	0	4	0	0
ENSMUST00000018743	552	52	53	47	113	57	74	6	373	88	64	98
ENSMUST00000018744	814	1048	499	238	369	478	448	335	958	1345	1084	714
ENSMUST00000018748	0	0	0	0	0	0	0	0	0	0	0	0
ENSMUST00000018755	7	0	0	0	0	0	0	0	0	0	8	0
ENSMUST00000018765	36	0	15	0	28	0	19	0	37	0	14	0
ENSMUST00000018767	0	0	0	0	0	0	0	0	0	0	0	0
ENSMUST00000018792	67	0	0	2	0	2	46	3	38	32	18	27
ENSMUST00000018795	633	855	278	515	535	515	402	580	754	1270	743	898
ENSMUST00000018798	15	22	19	21	20	20	17	27	20	22	21	20
ENSMUST00000018800	0	7	0	0	2	0	7	0	0	2	0	15
ENSMUST00000018803	750	564	620	551	703	438	595	633	645	793	735	593
ENSMUST00000018805	460	338	329	1043	872	639	1034	379	281	1998	2020	407
ENSMUST00000018810	26	4	10	44	59	23	21	76	62	95	12	50
ENSMUST00000018816	7	10	13	3	16	12	14	6	4	26	21	18
ENSMUST00000018821	49	30	45	37	49	106	48	48	81	36	75	203
ENSMUST00000018841	645	752	327	723	386	63	479	25	17	504	204	905
ENSMUST00000018842	0	0	0	0	0	0	0	0	0	0	0	0
ENSMUST00000018851	20697	23212	16735	22084	19758	24044	20477	37324	17370	25779	28557	31176
ENSMUST00000018871	0	0	0	0	0	0	0	0	0	0	0	0
ENSMUST00000018875	179	218	177	40	415	269	55	579	11	143	440	173
ENSMUST00000018877	23	87	1	46	4	70	29	24	5	36	4	114
ENSMUST00000018880	1782	2207	1631	2395	1167	1792	1721	2979	789	815	2400	1915
ENSMUST00000018884	123	126	53	75	127	0	93	71	180	233	112	115
ENSMUST00000018887	0	0	0	0	0	0	0	0	0	0	0	0
ENSMUST00000018896	24	114	96	14	10	6	118	83	64	0	122	53
ENSMUST00000018905	2070	1963	2333	1504	1898	1622	2007	1908	1238	1387	1997	1637
ENSMUST00000018909	4701	6491	3981	5549	4286	5161	4733	6494	3526	4860	4265	4342
ENSMUST00000018914	4747	5280	3498	3695	3338	3557	3532	4211	2793	6392	3177	3807
ENSMUST00000018918	37117	42274	36111	30165	32216	33895	33750	34431	26262	37082	37568	33675
ENSMUST00000018963	0	0	0	0	1	0	0	0	0	0	0	0
ENSMUST00000018965	954	605	862	490	753	354	810	358	1375	1379	1647	991
ENSMUST00000018966	4	0	0	0	0	0	2	5	3	0	0	0
ENSMUST00000018971	0	0	0	0	0	0	0	0	0	0	0	0
ENSMUST00000018985	506	618	419	402	337	393	400	439	528	652	621	694
ENSMUST00000018988	21	19	6	9	15	15	11	6	29	35	11	19
ENSMUST00000018989	0	0	0	0	0	0	0	0	0	0	0	0
ENSMUST00000018990	6417	13403	674	8962	4553	6877	1177	10996	4990	10787	2983	4756
ENSMUST00000018992	13241	21893	6990	17164	10580	17931	8833	23608	7084	12605	12241	13702
ENSMUST00000018993	0	0	0	0	0	0	0	0	0	49	0	0
ENSMUST00000019006	0	0	0	0	0	0	0	0	0	0	0	0
ENSMUST00000019012	0	0	0	0	0	0	0	0	0	0	0	0
ENSMUST00000019026	1320	1998	2297	1634	2550	3483	2620	2017	1668	2461	2167	2259
ENSMUST00000019037	0	0	0	0	0	0	0	0	0	0	0	0
ENSMUST00000019038	110	3	7	117	112	79	8	2	63	20	56	1
ENSMUST00000019043	1359	0	0	0	0	0	0	0	0	575	0	0
ENSMUST00000019044	337	313	270	209	302	247	240	277	264	455	344	366
ENSMUST00000019050	0	0	0	0	0	0	0	0	0	0	0	0
ENSMUST00000019051	0	0	0	0	0	0	0	0	0	0	0	0
ENSMUST00000019058	0	0	0	0	0	0	0	0	0	0	0	0
ENSMUST00000019060	48	344	106	565	8	336	59	1180	0	0	0	0
ENSMUST00000019063	27	16	24	5	16	10	12	10	24	16	18	8
ENSMUST00000019064	711	197	571	160	683	552	297	443	262	292	138	124
ENSMUST00000019065	1977	1183	1504	768	1753	990	1802	973	2282	2210	2571	2519
ENSMUST00000019067	1028	585	639	607	924	1026	725	387	867	1606	226	261
ENSMUST00000019068	0	3	0	0	0	0	0	0	2	0	0	0
ENSMUST00000019069	0	0	0	3	0	0	0	4	0	0	0	0
ENSMUST00000019071	61	64	26	48	35	120	42	71	35	46	14	32
ENSMUST00000019074	22093	59157	20691	50031	12188	65277	18196	80464	1039	2025	2213	5767
ENSMUST00000019075	149	134	193	160	155	120	190	128	139	136	341	221
ENSMUST00000019076	1579	1049	1092	423	1301	539	1102	720	593	2579	2421	2562
ENSMUST00000019101	0	0	0	0	0	0	0	0	0	0	0	0
ENSMUST00000019109	11358	12086	6072	7733	7192	8468	6748	9423	5436	10759	5849	6632
ENSMUST00000019117	0	0	0	0	0	0	0	0	0	0	0	0
ENSMUST00000019118	1609	1814	1000	1173	1124	1332	1148	1339	1889	2598	1357	1927
ENSMUST00000019128	112	204	73	118	91	109	114	151	109	118	89	64
ENSMUST00000019130	178	222	92	227	117	262	178	126	223	297	95	262
ENSMUST00000019133	0	0	0	0	0	0	0	0	0	0	0	0
ENSMUST00000019135	82	54	305	184	48	55	45	20	642	75	10	81
ENSMUST00000019143	1088	1191	317	599	900	819	656	638	824	1326	1229	1082
ENSMUST00000019169	62	47	97	7	43	18	114	57	60	70	61	0
ENSMUST00000019183	595	405	366	223	342	305	419	221	466	521	464	438
ENSMUST00000019192	0	0	0	0	0	0	0	0	0	0	0	0
ENSMUST00000019198	1855	1906	1503	1397	1536	1895	1609	1638	1500	1992	1637	1298
ENSMUST00000019199	4105	3296	3880	2513	3912	2391	4007	2606	3764	5246	5087	4461
ENSMUST00000019220	393	604	1506	493	727	344	881	1039	795	816	619	490
ENSMUST00000019224	462	422	337	272	445	295	350	267	402	585	533	389
ENSMUST00000019226	68	26	191	689	638	195	115	432	345	1	367	763
ENSMUST00000019229	2614	3863	1653	2625	136	2243	1984	321	1534	3263	1999	2947
ENSMUST00000019231	1	172	34	2	9	57	94	296	1	9	25	7
ENSMUST00000019232	1122	712	936	639	892	479	1049	586	866	1103	1718	1042
ENSMUST00000019246	0	0	0	0	0	0	0	0	0	0	0	0
ENSMUST00000019248	0	0	0	0	0	11	3	0	0	2	0	0
ENSMUST00000019257	0	0	0	0	0	0	0	0	0	0	0	0
ENSMUST00000019266	91850	97756	68912	75449	71152	101665	91069	108779	18141	24105	31729	20096
ENSMUST00000019268	0	0	0	0	0	0	0	0	0	0	0	0
ENSMUST00000019276	5183	18082	1432	8932	10562	9304	6194	10174	13649	8959	13371	14197
ENSMUST00000019281	0	0	0	0	0	0	0	0	0	0	0	0
ENSMUST00000019283	20	39	20	23	13	26	19	12	18	36	42	36
ENSMUST00000019287	0	322	197	60	233	68	261	67	174	334	321	88
ENSMUST00000019290	0	0	0	0	0	0	0	0	0	0	0	0
ENSMUST00000019291	0	0	0	0	0	0	0	0	0	0	0	0
ENSMUST00000019302	1249	878	960	808	946	866	1029	695	929	1341	1172	899
ENSMUST00000019317	2740	3385	1559	2539	2025	1850	2334	2965	1986	3062	1342	2222
ENSMUST00000019323	3550	3345	2142	335	1953	1705	1898	427	2277	2718	1734	3219
ENSMUST00000019333	1558	2294	617	699	1486	1853	939	1153	1264	2093	596	396
ENSMUST00000019354	7970	9401	6584	7956	6381	8041	7803	9574	3891	6242	5974	5241
ENSMUST00000019362	11	5	6	7	2	5	5	3	323	11	9	8
ENSMUST00000019374	2	2	0	0	3	6	3	2	0	0	0	3
ENSMUST00000019378	360	830	1	563	603	514	0	350	480	924	497	696
ENSMUST00000019379	14	8	9	9	19	8	10	12	13	19	13	7
ENSMUST00000019382	2221	1740	1987	1227	1815	1349	2213	985	2193	2611	2122	2321
ENSMUST00000019386	0	0	0	0	0	0	0	0	0	0	0	0
ENSMUST00000019405	87	87	140	40	58	91	11	54	3	74	70	27
ENSMUST00000019422	0	0	0	2	0	0	5	4	0	2	4	0
ENSMUST00000019426	0	0	0	0	0	0	0	0	0	0	0	0
ENSMUST00000019439	347	443	179	300	446	276	407	311	551	207	552	279
ENSMUST00000019441	3590	2511	2642	2295	1837	2605	2967	2474	2992	4417	3211	3106
ENSMUST00000019443	190	1	184	1	1	17	219	280	265	227	229	247
ENSMUST00000019445	9	0	49	30	9	3	36	54	5	4	34	60
ENSMUST00000019447	403	398	143	101	207	188	150	167	299	473	179	399
ENSMUST00000019456	0	0	0	0	0	0	0	0	0	0	0	0
ENSMUST00000019464	20	15	19	8	17	8	17	23	17	20	35	18
ENSMUST00000019469	0	0	0	0	0	0	0	0	0	0	0	0
ENSMUST00000019470	10488	11647	6816	7814	7995	8803	7913	8708	6258	11298	7179	7924
ENSMUST00000019482	633	247	325	53	75	1	11	27	195	222	606	109
ENSMUST00000019503	0	0	0	0	0	2	0	0	0	0	0	2
ENSMUST00000019506	119	279	111	75	116	189	181	121	107	99	75	78
ENSMUST00000019512	0	0	0	0	0	0	0	0	0	0	0	0
ENSMUST00000019514	13728	13923	7566	8101	11490	10379	9262	8697	14310	9973	5989	12214
ENSMUST00000019516	0	4	0	0	3	3	0	3	0	0	4	2
ENSMUST00000019517	3885	5024	2625	2829	2826	3443	2497	3892	2564	4846	3396	4265
ENSMUST00000019572	384	383	134	448	251	240	259	340	63	175	219	323
ENSMUST00000019576	3125	3249	10642	1290	2138	1689	3294	1006	1529	4658	2219	3187
ENSMUST00000019577	2992	2959	2299	2291	2603	2793	2532	2492	3151	4169	3431	3044
ENSMUST00000019605	105	595	109	35	62	43	200	274	149	189	76	51
ENSMUST00000019608	269	221	127	134	112	166	156	145	222	295	287	129
ENSMUST00000019611	0	0	0	0	0	0	0	0	0	0	0	0
ENSMUST00000019614	1058	781	1747	1940	838	796	1109	981	982	1119	1676	1432
ENSMUST00000019615	4619	2846	3494	3187	1306	1169	3945	2976	3940	5257	3847	4415
ENSMUST00000019616	39	41	18	24	74	44	48	57	54	58	44	26
ENSMUST00000019625	0	0	0	0	0	0	0	0	0	0	0	0
ENSMUST00000019631	320	361	332	324	257	313	244	314	210	433	357	339
ENSMUST00000019633	0	0	0	0	0	2	0	0	0	0	0	0
ENSMUST00000019638	1109	1431	1225	925	836	1328	818	1304	930	1370	1172	1937
ENSMUST00000019649	1359	1676	1849	1781	731	1473	1602	2704	589	1068	733	1334
ENSMUST00000019660	1847	2876	708	2183	1942	1414	1266	2269	1795	3179	1817	2380
ENSMUST00000019662	183	325	281	388	225	276	206	363	343	706	669	517
ENSMUST00000019677	231	98	32	94	468	247	352	53	216	56	98	83
ENSMUST00000019679	271	488	384	255	162	447	138	250	386	547	577	364
ENSMUST00000019683	0	4	0	0	0	0	0	0	0	0	0	0
ENSMUST00000019684	0	12	3	0	70	0	0	0	0	6	0	0
ENSMUST00000019697	430	389	617	477	471	187	466	47	509	788	861	833
ENSMUST00000019701	85	34	58	23	74	0	72	22	23	36	25	38
ENSMUST00000019708	209	788	87	183	821	357	121	284	498	1089	436	333
ENSMUST00000019721	0	0	0	0	0	0	0	0	0	0	0	0
ENSMUST00000019722	1607	154	233	283	141	300	194	943	1004	143	162	151
ENSMUST00000019723	6251	6903	5125	4988	4992	5585	5365	5650	4919	8340	5284	5295
ENSMUST00000019726	2105	1917	2194	1730	1872	1436	2395	1684	1161	1523	3223	2286
ENSMUST00000019734	76	27	57	29	61	20	61	27	36	55	46	31
ENSMUST00000019749	0	0	0	0	0	0	0	0	0	0	0	0
ENSMUST00000019791	0	0	0	0	0	0	0	0	0	0	0	0
ENSMUST00000019803	1617	1334	635	993	975	1066	982	761	1236	1578	1330	923
ENSMUST00000019808	0	0	0	0	0	0	0	0	0	0	0	0
ENSMUST00000019829	13	13	4	9	8	10	7	13	13	16	7	8
ENSMUST00000019833	836	265	709	517	680	606	212	552	640	891	765	620
ENSMUST00000019843	0	0	0	0	0	0	0	3	0	0	0	0
ENSMUST00000019854	251	1193	728	1203	611	348	790	1152	789	1151	271	1126
ENSMUST00000019859	2981	3268	2290	2308	2433	2280	2382	2511	2444	4018	3295	3234
ENSMUST00000019861	826	787	273	472	425	570	236	663	440	928	335	446
ENSMUST00000019862	162	112	85	86	119	53	106	87	248	372	258	205
ENSMUST00000019876	100	126	35	61	99	103	41	90	53	121	66	83
ENSMUST00000019878	483	499	302	347	381	273	357	128	378	469	446	455
ENSMUST00000019882	521	439	299	245	394	543	348	251	461	655	419	422
ENSMUST00000019896	0	0	0	0	0	0	0	0	0	0	0	0
ENSMUST00000019901	0	0	0	0	0	0	0	0	0	0	0	0
ENSMUST00000019906	0	0	0	0	0	0	0	0	0	0	0	0
ENSMUST00000019907	1083	918	271	494	699	449	437	412	1804	2654	1531	1295
ENSMUST00000019908	138	102	46	176	204	286	82	222	265	344	227	216
ENSMUST00000019909	0	0	0	0	0	0	0	0	0	0	0	0
ENSMUST00000019911	4171	6553	785	4033	3261	4009	1375	4965	3316	7306	2821	3549
ENSMUST00000019913	0	0	7	0	59	0	17	49	0	98	46	31
ENSMUST00000019917	4294	6155	1924	3471	3344	4216	2416	3962	2634	5680	2872	3395
ENSMUST00000019920	0	0	0	0	0	0	0	0	0	0	0	0
ENSMUST00000019924	0	0	0	0	0	0	2	0	0	0	0	0
ENSMUST00000019925	0	6	0	2	5	1	1	17	0	4	1	0
ENSMUST00000019927	784	1051	159	651	650	793	197	608	556	1063	444	511
ENSMUST00000019929	2426	3453	104	367	230	197	170	222	249	437	131	220
ENSMUST00000019931	252	325	35	171	77	79	164	226	131	151	133	160
ENSMUST00000019937	884	1018	109	950	925	624	557	1453	935	1562	872	934
ENSMUST00000019938	0	0	0	0	0	0	0	0	0	0	0	0
ENSMUST00000019939	5882	6591	4255	3873	1220	5762	4556	4778	3601	5869	4851	2616
ENSMUST00000019942	28	1	6	2	2	16	12	1	26	4	7	32
ENSMUST00000019944	298	395	243	282	289	290	307	312	175	358	305	295
ENSMUST00000019945	301	1123	648	292	167	861	432	359	214	527	545	1062
ENSMUST00000019950	3278	4886	1578	3936	2647	3621	2159	4933	1905	4302	2683	3366
ENSMUST00000019951	192	28	0	0	7	114	0	197	10	331	210	4
ENSMUST00000019954	0	0	0	0	0	0	0	0	0	0	0	1
ENSMUST00000019955	0	0	0	0	0	0	0	0	0	0	0	0
ENSMUST00000019962	1803	5006	566	4114	1077	2978	870	5641	850	3232	1138	2542
ENSMUST00000019965	53	67	39	42	10	16	126	0	94	83	110	76
ENSMUST00000019967	0	0	0	0	0	0	0	0	0	0	2	0
ENSMUST00000019974	3859	1818	2427	1529	2766	888	3117	1212	2526	2136	4708	2652
ENSMUST00000019975	0	0	0	0	0	0	0	0	0	0	0	0
ENSMUST00000019977	0	0	0	0	0	0	0	0	0	0	0	0
ENSMUST00000019978	0	0	0	0	0	0	0	0	0	0	0	0
ENSMUST00000019982	27	28	0	50	27	19	20	12	36	41	17	31
ENSMUST00000019986	156	758	97	66	206	304	101	461	257	525	330	89
ENSMUST00000019987	640	832	428	529	668	791	491	815	697	678	496	503
ENSMUST00000019991	29	38	23	8	43	1	59	42	93	83	100	140
ENSMUST00000019992	0	0	0	0	0	0	0	0	0	0	0	0
ENSMUST00000019994	0	0	0	0	0	0	0	0	0	0	0	0
ENSMUST00000019997	4	1	5	4	2	1	3	1	0	4	239	308
ENSMUST00000019998	0	0	0	0	0	0	0	0	0	0	0	0
ENSMUST00000019999	0	0	0	0	0	0	0	0	0	0	0	0
ENSMUST00000020000	20	44	22	17	17	27	13	28	15	73	31	41
ENSMUST00000020002	941	1244	228	1535	830	1251	342	1129	614	1975	394	442
ENSMUST00000020003	0	0	0	0	0	0	0	0	0	0	0	0
ENSMUST00000020004	863	1427	197	776	757	941	359	956	836	1679	799	787
ENSMUST00000020008	1076	1567	191	828	812	1022	41	833	518	240	583	813
ENSMUST00000020012	561	770	338	657	391	697	523	850	621	690	1209	663
ENSMUST00000020015	3	0	0	0	0	0	0	0	0	0	0	0
ENSMUST00000020016	0	0	0	0	0	0	1	0	1	0	0	0
ENSMUST00000020017	2669	3886	979	2206	2322	3013	1182	3286	4011	6496	2545	3675
ENSMUST00000020018	0	0	0	465	0	0	0	0	748	655	832	0
ENSMUST00000020022	1358	586	900	492	1187	417	1201	513	937	742	2105	769
ENSMUST00000020023	2777	3542	1571	2479	2616	2578	1418	3484	1485	2553	2635	2574
ENSMUST00000020024	53	9	0	6	10	2	3	0	36	5	10	0
ENSMUST00000020027	3231	5722	800	4730	2244	3988	1434	5906	1487	4212	2089	2746
ENSMUST00000020034	425	794	139	506	325	669	119	667	397	872	403	528
ENSMUST00000020039	0	0	0	0	0	0	0	0	0	0	0	0
ENSMUST00000020040	0	0	0	0	0	0	0	7	0	0	0	0
ENSMUST00000020043	0	0	0	0	0	0	0	0	0	0	0	0
ENSMUST00000020045	0	0	0	0	0	0	0	0	0	0	0	0
ENSMUST00000020049	1108	1705	412	1322	823	1190	825	1266	650	1516	916	845
ENSMUST00000020057	0	0	0	0	0	0	0	0	0	0	0	0
ENSMUST00000020062	0	0	0	0	0	0	0	0	0	0	0	0
ENSMUST00000020064	0	0	0	0	0	0	0	0	0	0	0	0
ENSMUST00000020071	0	0	0	0	0	0	0	19	0	0	0	0
ENSMUST00000020077	13	24	9	12	8	32	5	22	5	0	0	0
ENSMUST00000020078	2903	655	539	2959	3857	6241	1201	3555	3115	5681	2934	2720
ENSMUST00000020081	3627	5827	1477	4009	2701	4658	2398	4074	1578	4197	1228	2062
ENSMUST00000020085	328	381	176	225	243	225	192	192	219	479	192	273
ENSMUST00000020090	0	0	0	0	0	0	0	0	0	0	0	0
ENSMUST00000020094	0	0	0	0	0	0	0	0	0	0	0	0
ENSMUST00000020099	3666	4018	5123	2227	3023	3270	2730	3358	3431	5269	3354	3236
ENSMUST00000020101	0	0	0	0	0	0	0	0	0	0	0	0
ENSMUST00000020102	10	36	27	51	29	38	25	66	0	0	6	5
ENSMUST00000020103	0	0	0	0	0	0	0	0	0	0	0	0
ENSMUST00000020106	0	0	0	2	0	0	2	0	0	0	0	0
ENSMUST00000020107	10498	11777	2653	9009	9333	8218	4350	11350	4539	6764	7757	4690
ENSMUST00000020109	215	484	86	570	334	199	209	648	287	242	279	251
ENSMUST00000020112	3321	2896	719	42	11	76	1437	3	1355	1582	523	17
ENSMUST00000020113	109	545	10	431	0	320	0	338	18	123	64	55
ENSMUST00000020118	117	851	338	784	195	731	332	812	336	743	376	640
ENSMUST00000020123	50	76	25	1	1	22	151	22	36	1	39	58
ENSMUST00000020129	39	69	2	46	38	43	0	36	41	92	0	0
ENSMUST00000020145	206	110	393	411	604	53	578	84	39	175	117	49
ENSMUST00000020149	256	346	74	219	220	166	58	197	279	516	202	256
ENSMUST00000020150	76	125	9	69	79	64	19	65	150	209	46	64
ENSMUST00000020153	317	3	143	0	157	246	130	4	256	656	568	241
ENSMUST00000020157	736	109	122	94	88	117	85	108	85	109	104	119
ENSMUST00000020158	0	0	0	0	0	0	0	0	0	0	0	0
ENSMUST00000020159	0	0	0	0	0	0	0	0	0	0	0	0
ENSMUST00000020161	7	0	0	9	0	1	0	9	0	3	0	0
ENSMUST00000020163	1899	2887	332	1773	1440	1814	560	2097	1413	3198	1259	1626
ENSMUST00000020165	5	24	0	14	1	65	0	70	12	38	7	13
ENSMUST00000020169	0	0	0	0	0	0	0	0	0	0	0	0
ENSMUST00000020171	0	0	0	0	0	0	0	0	0	0	0	0
ENSMUST00000020173	0	0	0	0	0	1	0	0	0	0	0	0
ENSMUST00000020174	534	657	263	558	156	38	73	1346	564	874	241	718
ENSMUST00000020182	724	1165	407	818	736	677	563	743	624	1058	1022	710
ENSMUST00000020185	0	0	0	0	0	0	0	0	0	0	0	0
ENSMUST00000020188	1040	1253	775	841	850	862	718	957	1255	2115	1642	1646
ENSMUST00000020190	0	0	0	0	0	0	0	0	0	0	0	0
ENSMUST00000020197	16	0	2	253	0	33	0	3	15	37	0	1
ENSMUST00000020200	0	0	0	0	0	0	0	0	0	0	0	0
ENSMUST00000020203	1916	2647	1395	1514	1929	2316	1157	2332	1635	3118	1939	2224
ENSMUST00000020204	0	0	0	0	0	0	0	0	0	0	0	0
[truncated: 139,108 more rows]
