# Supplementary material for: Lysosome repositioning as an autophagy escape mechanism by Mycobacterium tuberculosis Beijing strain
Source: Sci Rep. 2021 Feb 22;11:4342. doi: 10.1038/s41598-021-83835-4 (PMC7900199; doi:10.1038/s41598-021-83835-4)
Supplement: Supplementary file 3 — Supplementary Information 3. [file 41598_2021_83835_MOESM3_ESM.xlsx]

## Sheet: Sheet 1
Detail of the differentially expressed transcripts
No	ENSEMBL Trancript IDs	BS vs BF (log2 fold change)	HS vs HF (log2 fold change)	S vs F (log2 fold change)	Gene Symbol	Biotype	Protein Name
1	ENSMUST00000099356	-10.4634	-10.1322	-8.28571	Arrdc3	protein_coding	Arrestin domain-containing protein 3
2	ENSMUST00000013773		-6.05075	5.50378	Cad	protein_coding	CAD protein
3	ENSMUST00000119559		10.8656	10.2192	Lancl1	protein_coding	Glutathione S-transferase LANCL1
4	ENSMUST00000089022		5.86003	9.76464	Irak2	protein_coding	Interleukin-1 receptor-associated kinase-like 2
5	ENSMUST00000039545		10.8903	-10.8131	Klf8	protein_coding	Krueppel-like factor 8
6	ENSMUST00000143466		-7.46914	-6.27003	Aifm1	retained_intron	Apoptosis-inducing factor 1, mitochondrial
7	ENSMUST00000112599		11.1334	-10.9107	Acvr1	protein_coding	Activin receptor type-1
8	ENSMUST00000115781		-8.69803	-9.92066	Apc	protein_coding	APC_N_CC domain-containing protein;
9	ENSMUST00000218064		8.22383	-10.2251	Pofut2	nonsense_mediated_decay	GDP-fucose protein O-fucosyltransferase 2
10	ENSMUST00000148335		6.19132	7.28797	-	antisense	-
11	ENSMUST00000150399		-10.8062	9.773	Ppp1r16a	nonsense_mediated_decay	Protein phosphatase 1 regulatory subunit 16A
12	ENSMUST00000113782		6.55087	10.4602	Mrps18b	protein_coding	28S ribosomal protein S18b, mitochondrial;
13	ENSMUST00000173696		-10.9546	-5.22321	Kpna1	nonsense_mediated_decay	Importin subunit alpha-5
14	ENSMUST00000118694		-12.129	-12.7841	Chid1	protein_coding	Chitinase domain-containing protein 1;
15	ENSMUST00000161304	-10.4303		6.95378	Tbc1d4	retained_intron	TBC1 domain family member 4;
16	ENSMUST00000147336	-11.7289		-12.391	Trmt6	processed_transcript	tRNA (adenine(58)-N(1))-methyltransferase non-catalytic subunit TRM6
17	ENSMUST00000075263	9.71441		-10.1499	Zfp26	retained_intron	Zinc finger protein 26;
18	ENSMUST00000160928	10.2982		-9.65149	Atrip	retained_intron	ATR-interacting protein
19	ENSMUST00000129398	-10.1057		-10.5776	Hdac10	processed_transcript	Polyamine deacetylase HDAC10
20	ENSMUST00000214854	-10.4748		9.44137	Ift46	nonsense_mediated_decay	Intraflagellar transport protein 46 homolog
21	ENSMUST00000026254	6.67863		-7.36396	Gbf1	protein_coding
22	ENSMUST00000207879	6.30211		5.84163	Supt5	retained_intron	Transcription elongation factor SPT5
23	ENSMUST00000126175	12.9795		12.7141	Tlk2	nonsense_mediated_decay	Serine/threonine-protein kinase tousled-like 2
24	ENSMUST00000001331	10.5289		10.4931	Myg1	protein_coding	UPF0160 protein MYG1, mitochondrial
25	ENSMUST00000150401	8.96308		-9.8307	Nop56	nonsense_mediated_decay	Nucleolar protein 56
26	ENSMUST00000219980	-10.1724		-9.9111	Baz2a	retained_intron
27	ENSMUST00000120992	-13.0733		-13.3632	Etfdh	protein_coding	Electron transfer flavoprotein-ubiquinone oxidoreductase, mitochondrial
28	ENSMUST00000133568	-10.9662		10.724	Ppp1cc; Ppp1ccb	nonsense_mediated_decay	Serine/threonine-protein phosphatase PP1-gamma catalytic subunit; Serine/threonine-protein phosphatase
29	ENSMUST00000029950	6.82609		7.96437	Casp8ap2	protein_coding	CASP8-associated protein 2
30	ENSMUST00000206329	-9.00519		-9.18803	Fan1	retained_intron	Fanconi-associated nuclease 1
31	ENSMUST00000124789	-10.0116		-5.76916	Adamtsl5	retained_intron
32	ENSMUST00000070990	-9.55291		-10.4562	Elmod3	protein_coding	ELMO domain-containing protein 3
33	ENSMUST00000202016	-8.65913		9.22497	Slc4a1ap	retained_intron
34	ENSMUST00000066760	-8.91738		8.74037	Senp3	protein_coding	Sentrin-specific protease 3
35	ENSMUST00000032185	4.95819		-6.47307	Slc6a6	protein_coding	Sodium- and chloride-dependent taurine transporter
36	ENSMUST00000125548	-12.5948	-12.4228		Vps72	processed_transcript	Vacuolar protein sorting-associated protein 72 homolog
37	ENSMUST00000175774	-7.41649	-11.5619		Pou2f2	protein_coding	POU domain, class 2, transcription factor 2
38	ENSMUST00000154003	-10.1971	-7.68509		BC017158	retained_intron	RUS1 family protein C16orf58 homolog;
39	ENSMUST00000164551	-9.05243	-8.90633		Zfp661	protein_coding	Zinc finger protein 2
40	ENSMUST00000184744	-13.2602	-13.8661		Kctd12	protein_coding	BTB/POZ domain-containing protein KCTD12
41	ENSMUST00000092621	-10.4113	-11.1453		Ldha	protein_coding	L-lactate dehydrogenase A chain; L-lactate dehydrogenase
42	ENSMUST00000146645	-9.6708	-9.4638		Gpr89	processed_transcript	Golgi pH regulator
43	ENSMUST00000204040	-7.65204	-7.07316		Med21	nonsense_mediated_decay	Mediator of RNA polymerase II transcription subunit 21
44	ENSMUST00000032673	-9.69499	-6.51191		Zfp94	protein_coding
45	ENSMUST00000166382	-10.364	-10.7251		Rbak	retained_intron	RB-associated KRAB zinc finger protein
46	ENSMUST00000073157	-11.8425	-10.8815		Zfp65	protein_coding
47	ENSMUST00000146574	-11.688	6.7539		Bckdk	retained_intron	Protein-serine/threonine kinase; [3-methyl-2-oxobutanoate dehydrogenase [lipoamide]] kinase, mitochondrial
48	ENSMUST00000110572	-12.5854	-11.7206		Ctdspl2	protein_coding	CTD small phosphatase-like protein 2
49	ENSMUST00000102510			-16.5151	Prpf8	protein_coding	Pre-mRNA-processing-splicing factor 8
50	ENSMUST00000046534			-14.6441	Tbl3	retained_intron	Transducin beta-like protein 3
51	ENSMUST00000212205			-14.1888	Wwp2	protein_coding	E3 ubiquitin-protein ligase; NEDD4-like E3 ubiquitin-protein ligase WWP2
52	ENSMUST00000143441			-13.9068	Pgls	protein_coding	6-phosphogluconolactonase
53	ENSMUST00000090046			-13.8483	Tmem87a	protein_coding	Transmembrane protein 87A;
54	ENSMUST00000168164			-13.5924	Pcid2	nonsense_mediated_decay	PCI domain-containing protein 2
55	ENSMUST00000165549			-13.4255	Casp8	protein_coding	Caspase-8;
56	ENSMUST00000046157			-13.1634	Fndc3b	protein_coding	Fibronectin type III domain-containing protein 3B;
57	ENSMUST00000152247			-13.0108	Tnrc18	protein_coding	Trinucleotide repeat-containing gene 18 protein;
58	ENSMUST00000044616			-12.8996	Ints8	protein_coding	Integrator complex subunit 8
59	ENSMUST00000217753			-12.5041	Gopc	protein_coding	Golgi-associated PDZ and coiled-coil motif-containing protein
60	ENSMUST00000174105			-12.4992	Chek1	processed_transcript	Serine/threonine-protein kinase Chk1
61	ENSMUST00000022471			-12.3951	Pbrm1	protein_coding
62	ENSMUST00000175712			-12.3738	Esd	protein_coding	S-formylglutathione hydrolase
63	ENSMUST00000199735			-12.3672	Prpf38b	nonsense_mediated_decay	Pre-mRNA-splicing factor 38B
64	ENSMUST00000113713			-12.3646	Tia1	protein_coding	; Nucleolysin TIA-1
65	ENSMUST00000025663			-12.3579	Cemip2	protein_coding	Cell surface hyaluronidase;
66	ENSMUST00000176808			-12.2953	Il10ra	nonsense_mediated_decay	Fibronectin type-III domain-containing protein; Interleukin-10 receptor subunit alpha
67	ENSMUST00000038980			-12.2587	Trrap	protein_coding
68	ENSMUST00000081154			-12.2315	Pikfyve	protein_coding	1-phosphatidylinositol 3-phosphate 5-kinase;
69	ENSMUST00000113973			-12.1767	Kmt5b	protein_coding	Histone-lysine N-methyltransferase KMT5B
70	ENSMUST00000101295			-12.1406	9930111J21Rik2	protein_coding
71	ENSMUST00000137512			-12.124	Snapc3	nonsense_mediated_decay	snRNA-activating protein complex subunit 3
72	ENSMUST00000129489			-12.0377	Mindy3	nonsense_mediated_decay	Ubiquitin carboxyl-terminal hydrolase MINDY-3
73	ENSMUST00000025463			-12.0282	Txnl4a	protein_coding	Thioredoxin-like protein 4A;
74	ENSMUST00000176575			-11.9171	Wdr90	retained_intron	WD repeat-containing protein 90;
75	ENSMUST00000164744			-11.896	Uba3	protein_coding	NEDD8-activating enzyme E1 catalytic subunit
76	ENSMUST00000161785			-11.8632	Zfp41	protein_coding	Zinc finger protein 41
77	ENSMUST00000070135			-11.7803	Slc66a2	protein_coding	Solute carrier family 66 member 2
78	ENSMUST00000117597			-11.7592	Fbxo7	protein_coding	F-box only protein 7
79	ENSMUST00000128981			-11.748	Chd3	protein_coding
80	ENSMUST00000043087			-11.7357	Alg12	protein_coding	Dol-P-Man:Man(7)GlcNAc(2)-PP-Dol alpha-1,6-mannosyltransferase; Mannosyltransferase
81	ENSMUST00000159414			-11.6902	Filip1l	protein_coding
82	ENSMUST00000217031			-11.6772	Chordc1	protein_coding	Cysteine and histidine-rich domain-containing protein 1
83	ENSMUST00000128723			-11.6668	Evi5	protein_coding	Rab-GAP TBC domain-containing protein
84	ENSMUST00000052368			-11.6573	Kdm6a	protein_coding	Lysine-specific demethylase 6A; JmjC domain-containing protein
85	ENSMUST00000090380			-11.5802	Lmbrd2	protein_coding	G-protein coupled receptor-associated protein LMBRD2
86	ENSMUST00000040844			-11.5536	Ankrd27	protein_coding	Ankyrin repeat domain-containing protein 27
87	ENSMUST00000153115			-11.4387	D1Ertd622e	protein_coding	UNC119-binding protein C5orf30 homolog
88	ENSMUST00000067632			-11.3867	Trim65	protein_coding	Tripartite motif-containing protein 65
89	ENSMUST00000081224			-11.3128	Fmnl3	protein_coding	Formin-like protein 3;
90	ENSMUST00000201448			-11.3101	Slc37a3	nonsense_mediated_decay	Sugar phosphate exchanger 3;
91	ENSMUST00000120633			-11.2443	Fmnl3	protein_coding	Formin-like protein 3;
92	ENSMUST00000184365			-11.2337	-	miRNA	-
93	ENSMUST00000217359			-11.2323	-	nonsense_mediated_decay	-
94	ENSMUST00000204991			-11.1962	Firre	processed_transcript	-
95	ENSMUST00000179041			-11.1868	Cep170b	protein_coding	Centrosomal protein of 170 kDa protein B;
96	ENSMUST00000172557			-11.1174	Pabpn1	protein_coding	Polyadenylate-binding protein 2
97	ENSMUST00000113684			-11.115	Tpm1	protein_coding	Tropomyosin alpha-1 chain
98	ENSMUST00000184082			-11.0918	Fyco1	protein_coding	FYVE and coiled-coil domain-containing protein 1
99	ENSMUST00000037903			-11.0715	Pkp4	protein_coding	Plakophilin-4
100	ENSMUST00000118952			-10.9827	Tent4b	protein_coding	Terminal nucleotidyltransferase 4B;
101	ENSMUST00000210862			-10.9787	Pcm1	protein_coding	Pericentriolar material 1 protein
102	ENSMUST00000173206			-10.9588	Dennd2c	protein_coding	-
103	ENSMUST00000125276			-10.958	Slc35c1	protein_coding	TPT domain-containing protein; ; GDP-fucose transporter 1
104	ENSMUST00000160915			-10.9501	Ndrg4	nonsense_mediated_decay	Protein NDRG4
105	ENSMUST00000136343			-10.9461	Tsen54	protein_coding	tRNA-splicing endonuclease subunit Sen54
106	ENSMUST00000128341			-10.8958	Myo9a	protein_coding	Unconventional myosin-IXa;
107	ENSMUST00000190156			-10.8358	Bclaf1	nonsense_mediated_decay	Bcl-2-associated transcription factor 1;
108	ENSMUST00000174799			-10.7826	Cdk2ap2	nonsense_mediated_decay	Cyclin-dependent kinase 2-associated protein 2
109	ENSMUST00000145781			-10.7391	Lrrc45	nonsense_mediated_decay	Leucine-rich repeat-containing protein 45
110	ENSMUST00000155108			-10.7036	Stag1	nonsense_mediated_decay	; Cohesin subunit SA-1
111	ENSMUST00000005719			-10.6759	Adcy9	protein_coding	Adenylate cyclase type 9
112	ENSMUST00000025357			-10.6062	Ap3s1	protein_coding	AP-3 complex subunit sigma-1; AP complex subunit sigma;
113	ENSMUST00000176805			-10.5741	Traf7	retained_intron
114	ENSMUST00000186100			-10.5729	Bclaf1	nonsense_mediated_decay	Bcl-2-associated transcription factor 1;
115	ENSMUST00000031113			-10.5014	Guf1	protein_coding	Translation factor Guf1, mitochondrial
116	ENSMUST00000206215			-10.4814	-	processed_transcript	-
117	ENSMUST00000207779			-10.4697	Tmem147	nonsense_mediated_decay	Transmembrane protein 147
118	ENSMUST00000099479			-10.4539	Ddx46	protein_coding	Probable ATP-dependent RNA helicase DDX46
119	ENSMUST00000141467			-10.4405	Arpc5l	processed_transcript	Actin-related protein 2/3 complex subunit 5-like protein
120	ENSMUST00000005643			-10.4394	Celf1	protein_coding	CUGBP Elav-like family member 1
121	ENSMUST00000105916			-10.4059	Ahdc1	protein_coding	AT-hook DNA-binding motif-containing protein 1
122	ENSMUST00000044286			-10.4031	Zdhhc1	protein_coding	Probable palmitoyltransferase ZDHHC1; Palmitoyltransferase
123	ENSMUST00000080824			-10.3487	Sipa1	protein_coding
124	ENSMUST00000118648			-10.3327	Plekhg5	protein_coding	Pleckstrin homology domain-containing family G member 5;
125	ENSMUST00000164458			-10.2958	Ppil2	protein_coding	RING-type E3 ubiquitin-protein ligase PPIL2
126	ENSMUST00000183267			-10.2788	Syt11	protein_coding	Synaptotagmin-11
127	ENSMUST00000204807			-10.2652	Cdkn1b	protein_coding	Cyclin-dependent kinase inhibitor 1B
128	ENSMUST00000152100			-10.1617	Tcaf1	retained_intron	TRPM8 channel-associated factor 1
129	ENSMUST00000025791			-10.1593	Grk2	protein_coding	Beta-adrenergic receptor kinase 1; G protein-coupled receptor kinase
130	ENSMUST00000166976			-10.0947	Klhl26	protein_coding	Kelch-like protein 26;
131	ENSMUST00000113331			-10.0582	Ciz1	protein_coding	Matrin-type domain-containing protein
132	ENSMUST00000033810			-10.0516	Rbm41	protein_coding	RNA-binding protein 41
133	ENSMUST00000128528			-10.0454	Synpo	processed_transcript
134	ENSMUST00000153871			-9.99268	9930012K11Rik	protein_coding	Uncharacterized protein C8orf58 homolog
135	ENSMUST00000133098			-9.9892	Prkab1	nonsense_mediated_decay	5'-AMP-activated protein kinase subunit beta-1;
136	ENSMUST00000110737			-9.96858	Alg11	protein_coding	GDP-Man:Man(3)GlcNAc(2)-PP-Dol alpha-1,2-mannosyltransferase
137	ENSMUST00000088650			-9.95728	Ergic3	protein_coding	Endoplasmic reticulum-Golgi intermediate compartment protein 3
138	ENSMUST00000161783			-9.94248	Adck5	retained_intron	Uncharacterized aarF domain-containing protein kinase 5
139	ENSMUST00000022474			-9.94011	Pbrm1	protein_coding
140	ENSMUST00000183070			-9.89525	Nktr	nonsense_mediated_decay	NK-tumor recognition protein
141	ENSMUST00000145270			-9.83553	Pcnx3	protein_coding	Pecanex-like protein 3
142	ENSMUST00000135298			-9.76133	Myo9a	protein_coding	Unconventional myosin-IXa;
143	ENSMUST00000076957			-9.73656	Zdhhc8	protein_coding	Probable palmitoyltransferase ZDHHC8
144	ENSMUST00000211164			-9.73335	-	processed_transcript	-
145	ENSMUST00000162057			-9.72129	Cldnd1	protein_coding	Claudin domain-containing protein 1
146	ENSMUST00000137830			-9.6741	Trmt61b	antisense	-
147	ENSMUST00000029562			-9.62821	Chrnb2	protein_coding	Neuronal acetylcholine receptor subunit beta-2
148	ENSMUST00000143139			-9.6148	Dus1l	protein_coding	tRNA-dihydrouridine(16/17) synthase [NAD(P)(+)]-like
149	ENSMUST00000068705			-9.59529	Mpzl1	protein_coding	Myelin protein zero-like protein 1;
150	ENSMUST00000108536			-9.55321	Zfp446	protein_coding
151	ENSMUST00000177992			-9.53805	Phc3	protein_coding	Polyhomeotic-like protein 3;
152	ENSMUST00000190182			-9.48438	Ktn1	protein_coding	Kinectin
153	ENSMUST00000187262			-9.44543	Ktn1	protein_coding	Kinectin
154	ENSMUST00000021729			-9.38779	Gpr132	protein_coding	Probable G-protein coupled receptor 132
155	ENSMUST00000137799			-9.37609	Zfp687	nonsense_mediated_decay	Zinc finger protein 687
156	ENSMUST00000129817			-9.37288	Phc3	protein_coding	Polyhomeotic-like protein 3;
157	ENSMUST00000109618			-9.35761	Cep250	protein_coding	Centrosome-associated protein CEP250;
158	ENSMUST00000191761			-9.35449	Map4k4	protein_coding	CNH domain-containing protein; ; Mitogen-activated protein kinase kinase kinase kinase 4
159	ENSMUST00000186761			-9.34997	Ktn1	protein_coding	Kinectin
160	ENSMUST00000163764			-9.34606	Jade1	protein_coding	Protein Jade-1
161	ENSMUST00000162163			-9.3432	-	retained_intron	-
162	ENSMUST00000199561			-9.34301	Ncor2	protein_coding	Nuclear receptor corepressor 2;
163	ENSMUST00000028640			-9.33823	Dph6	protein_coding	Diphthine--ammonia ligase
164	ENSMUST00000170582			-9.32956	Slc6a12	retained_intron	Transporter
165	ENSMUST00000131927			-9.29648	Shpk	nonsense_mediated_decay	Sedoheptulokinase
166	ENSMUST00000180283			-9.20553	Tjap1	protein_coding	Tight junction-associated protein 1
167	ENSMUST00000217444			-9.20355	Ccdc82	protein_coding	Coiled-coil domain-containing protein 82
168	ENSMUST00000181191			-9.16258	-	lincRNA	-
169	ENSMUST00000033088			-9.1541	Rnf40	protein_coding	E3 ubiquitin-protein ligase BRE1B
170	ENSMUST00000153528			-9.1033	Rnf170	protein_coding	E3 ubiquitin-protein ligase RNF170
171	ENSMUST00000129853			-9.10191	Fam57a	protein_coding	TLC domain-containing protein 3A
172	ENSMUST00000188717			-9.0644	-	lincRNA	-
173	ENSMUST00000189533			-9.03204	Ktn1	protein_coding	Kinectin
174	ENSMUST00000185940			-9.01841	Ktn1	protein_coding	Kinectin
175	ENSMUST00000134156			-8.98655	Mfsd10	nonsense_mediated_decay	Major facilitator superfamily domain-containing protein 10
176	ENSMUST00000186672			-8.72052	Srcap	protein_coding
177	ENSMUST00000148407			-8.53509	Ptpn11	retained_intron	Tyrosine-protein phosphatase non-receptor type 11
178	ENSMUST00000199834			-8.53452	Ubap2l	protein_coding	Ubiquitin-associated protein 2-like; ; UBA domain-containing protein
179	ENSMUST00000073879			-8.53395	Fnbp1	protein_coding	; Formin-binding protein 1
180	ENSMUST00000030518			-8.50917	Capzb	protein_coding	F-actin-capping protein subunit beta
181	ENSMUST00000123098			-8.26233	Zfp800	protein_coding	Zinc finger protein 800;
182	ENSMUST00000087164			-8.12667	Lcorl	protein_coding	Ligand-dependent nuclear receptor corepressor-like protein;
183	ENSMUST00000030894			-8.11651	Lrrc47	protein_coding	Leucine-rich repeat-containing protein 47
184	ENSMUST00000071858			-8.109	Hpcal1	protein_coding	Hippocalcin-like protein 1
185	ENSMUST00000061234			-8.07868	Pdik1l	protein_coding	Serine/threonine-protein kinase PDIK1L
186	ENSMUST00000154954			-8.04008	Mkln1	processed_transcript	Muskelin;
187	ENSMUST00000105798			-7.88909	Arhgef10l	protein_coding	Rho guanine nucleotide exchange factor 10-like protein
188	ENSMUST00000095254			-7.39363	Tom1l2	protein_coding	TOM1-like protein 2
189	ENSMUST00000180260			-7.36853	0610010F05Rik	protein_coding	Uncharacterized protein KIAA1841;
190	ENSMUST00000017604			-7.3519	Cyba	protein_coding	Cytochrome b-245 light chain
191	ENSMUST00000153526			-7.28198	Kat2a	processed_transcript	Histone acetyltransferase KAT2A; Histone acetyltransferase
192	ENSMUST00000062369			-7.25833	Zbtb14	protein_coding	Zinc finger and BTB domain-containing protein 14
193	ENSMUST00000110049			-7.17843	Eif4enif1	protein_coding	Eukaryotic translation initiation factor 4E transporter
194	ENSMUST00000212575			-6.95635	Tecr	retained_intron	Very-long-chain enoyl-CoA reductase
195	ENSMUST00000191805			-6.78729	Larp1b	protein_coding
196	ENSMUST00000155480			-6.78013	Ywhaq	protein_coding	14-3-3 protein theta;
197	ENSMUST00000211022			-6.65372	Nup98	protein_coding	Nuclear pore complex protein Nup98-Nup96; Peptidase S59 domain-containing protein
198	ENSMUST00000004392			-6.61798	Irf5	protein_coding	Interferon regulatory factor 5
199	ENSMUST00000217841			-6.56031	Reep3	protein_coding	Receptor expression-enhancing protein 3; Receptor expression-enhancing protein
200	ENSMUST00000208128			-6.55815	Bcl2l12	retained_intron
201	ENSMUST00000156961			-6.5461	Cdca5	processed_transcript	Sororin
202	ENSMUST00000109072			-6.43489	Skp1a	protein_coding	S-phase kinase-associated protein 1;
203	ENSMUST00000188359			-6.38877	-	-	-
204	ENSMUST00000043311			-6.3796	Arhgap45	protein_coding	Rho GTPase-activating protein 45;
205	ENSMUST00000208856			-6.31576	Shcbp1	retained_intron	SHC SH2 domain-binding protein 1
206	ENSMUST00000045720			-6.27717	Zfp788	protein_coding
207	ENSMUST00000184326			-6.25376	Kri1	protein_coding
208	ENSMUST00000127626			-6.22792	Pgls	nonsense_mediated_decay	6-phosphogluconolactonase
209	ENSMUST00000192506			-6.2208	Gapdh-ps15; Gapdh	retained_intron	Glyceraldehyde-3-phosphate dehydrogenase
210	ENSMUST00000040321			-6.09574	Trmt10a	protein_coding	tRNA methyltransferase 10 homolog A;
211	ENSMUST00000176030			-6.08824	Smarca2	protein_coding	Probable global transcription activator SNF2L2
212	ENSMUST00000127348			-6.06701	Gatb	protein_coding	Glutamyl-tRNA(Gln) amidotransferase subunit B, mitochondrial
213	ENSMUST00000207986			-5.91676	Uevld	nonsense_mediated_decay	Ubiquitin-conjugating enzyme E2 variant 3
214	ENSMUST00000017548			-5.90876	Rpl19	protein_coding	60S ribosomal protein L19; Ribosomal protein L19
215	ENSMUST00000163393			-5.86271	Irx2	retained_intron	Iroquois-class homeodomain protein IRX-2
216	ENSMUST00000054684			-5.73091	Rnf130	protein_coding	E3 ubiquitin-protein ligase RNF130;
217	ENSMUST00000187083			-5.70435	Hivep2	protein_coding	Transcription factor HIVEP2
218	ENSMUST00000029483			-5.69189	Clcc1	protein_coding	Chloride channel CLIC-like protein 1
219	ENSMUST00000195465			-5.67816	Iqgap3	nonsense_mediated_decay	-
220	ENSMUST00000020775			-5.62354	Dynll2	protein_coding	Dynein light chain 2, cytoplasmic
221	ENSMUST00000133601			-5.62101	Poldip2	nonsense_mediated_decay	Polymerase delta-interacting protein 2
222	ENSMUST00000022913			-5.5011	Dcstamp	protein_coding	Dendritic cell-specific transmembrane protein;
223	ENSMUST00000159807			-5.49341	Dip2a	retained_intron	Disco-interacting protein 2 homolog A;
224	ENSMUST00000113922			-5.44191	Eif2s3x	protein_coding	Eukaryotic translation initiation factor 2 subunit 3, X-linked;
225	ENSMUST00000134490			-5.4194	Fbxo7	processed_transcript	F-box only protein 7
226	ENSMUST00000209065			-5.35184	Tmem147	protein_coding	Transmembrane protein 147
227	ENSMUST00000216238			-5.28091	Olfr933	protein_coding	Olfactory receptor
228	ENSMUST00000114082			-5.26089	Sec16a	protein_coding	Protein transport protein Sec16A
229	ENSMUST00000105652			-5.16416	Acot7	protein_coding	Cytosolic acyl coenzyme A thioester hydrolase
230	ENSMUST00000092425			-4.69841	Rpl19	protein_coding	60S ribosomal protein L19; Ribosomal protein L19
231	ENSMUST00000028062			-3.64734	Vim	protein_coding	Vimentin
232	ENSMUST00000015540			3.52965	Cd83	protein_coding	CD83 antigen
233	ENSMUST00000206149			3.96541	Iqgap1	retained_intron	Ras GTPase-activating-like protein IQGAP1; Ras-GAP domain-containing protein
234	ENSMUST00000042105			4.16671	Ppp1r15a	protein_coding	Protein phosphatase 1 regulatory subunit 15A
235	ENSMUST00000100770			4.28355	Ptpn11	protein_coding	Tyrosine-protein phosphatase non-receptor type 11
236	ENSMUST00000027941			4.62025	Atf3	protein_coding	Cyclic AMP-dependent transcription factor ATF-3;
237	ENSMUST00000075433			4.63698	Cxcl2	protein_coding	C-X-C motif chemokine 2; C-X-C motif chemokine
238	ENSMUST00000096350			4.84774	Maff	protein_coding	Transcription factor MafF; BZIP domain-containing protein
239	ENSMUST00000110366			5.05761	Zfp661	protein_coding	Zinc finger protein 2
240	ENSMUST00000040312			5.06264	Trib3	protein_coding	Tribbles homolog 3
241	ENSMUST00000068726			5.10029	Celf1	protein_coding	CUGBP Elav-like family member 1
242	ENSMUST00000106439			5.41928	Mrpl38	protein_coding	39S ribosomal protein L38, mitochondrial
243	ENSMUST00000003808			5.46915	Gdf15	protein_coding	Growth/differentiation factor 15
244	ENSMUST00000218828			5.65275	Nap1l1	protein_coding	Nucleosome assembly protein 1-like 1
245	ENSMUST00000114812			5.67822	Golgb1	protein_coding
246	ENSMUST00000105275			5.80642	Osbpl8	protein_coding	Oxysterol-binding protein; Oxysterol-binding protein-related protein 8
247	ENSMUST00000162174			5.97279	Aig1	processed_transcript	Androgen-induced gene 1 protein
248	ENSMUST00000171569			6.06902	Ndrg1	retained_intron	Protein NDRG1;
249	ENSMUST00000036462			6.07365	Fam214b	protein_coding	Protein FAM214B
250	ENSMUST00000097776			6.07491	Cnnm3	protein_coding	Metal transporter CNNM3
251	ENSMUST00000106250			6.07906	Card14	protein_coding	Caspase recruitment domain-containing protein 14
252	ENSMUST00000194306			6.10479	Exo1	protein_coding	Exonuclease 1
253	ENSMUST00000028780			6.22298	Chac1	protein_coding	Glutathione-specific gamma-glutamylcyclotransferase 1
254	ENSMUST00000162364			6.22505	Mob4	protein_coding	MOB-like protein phocein
255	ENSMUST00000116813			6.29922	-	snoRNA	-
256	ENSMUST00000205709			6.31598	-	transcribed_processed_pseudogene	-
257	ENSMUST00000113092			6.32161	Rpusd3	protein_coding	Mitochondrial mRNA pseudouridine synthase Rpusd3
258	ENSMUST00000097376			6.33741	Tbc1d24	protein_coding	TBC1 domain family member 24
259	ENSMUST00000105527			6.33774	Tnfaip3	protein_coding	Tumor necrosis factor alpha-induced protein 3
260	ENSMUST00000108210			6.39786	Ttc14	protein_coding	Tetratricopeptide repeat protein 14;
261	ENSMUST00000127028			6.45984	Tnfaip2	retained_intron	Tumor necrosis factor alpha-induced protein 2
262	ENSMUST00000182819			6.51321	-	lincRNA	-
263	ENSMUST00000200945			6.5229	Lat2	processed_transcript	Linker for activation of T-cells family member 2
264	ENSMUST00000183582			6.53062	-	miRNA	-
265	ENSMUST00000185434			6.62126	Cipc	nonsense_mediated_decay	CLOCK-interacting pacemaker;
266	ENSMUST00000146324			6.70798	Nudt6	protein_coding	Nucleoside diphosphate-linked moiety X motif 6
267	ENSMUST00000108611			6.72906	Eif5a	protein_coding	Eukaryotic translation initiation factor 5A-1
268	ENSMUST00000126008			6.73213	Uxs1	protein_coding	UDP-glucuronic acid decarboxylase 1
269	ENSMUST00000191865			6.80453	Map4k4	protein_coding	CNH domain-containing protein; ; Mitogen-activated protein kinase kinase kinase kinase 4
270	ENSMUST00000075220			6.97276	Cdyl	protein_coding	Chromodomain Y-like protein
271	ENSMUST00000154207			6.97846	Eef1a1	protein_coding	Elongation factor 1-alpha; Elongation factor 1-alpha 1
272	ENSMUST00000034987			6.98748	Dop1a	protein_coding
273	ENSMUST00000127816			7.0715	Abcb8	retained_intron	Mitochondrial potassium channel ATP-binding subunit
274	ENSMUST00000107756			7.07544	Coro2a	protein_coding	Coronin-2A; Coronin
275	ENSMUST00000026133			7.07888	Pycr1	protein_coding	Pyrroline-5-carboxylate reductase; Pyrroline-5-carboxylate reductase 1, mitochondrial
276	ENSMUST00000111932			7.10387	Gpr19	protein_coding	Probable G-protein coupled receptor 19;
277	ENSMUST00000151677			7.17204	Slc66a2	protein_coding	Solute carrier family 66 member 2
278	ENSMUST00000176520			7.24274	Hbp1	protein_coding	HMG box-containing protein 1;
279	ENSMUST00000053748			7.27092	Epb41l2	protein_coding	Band 4.1-like protein 2; FERM domain-containing protein
280	ENSMUST00000070203			7.28915	Sh3tc1	protein_coding	SH3 domain-containing protein
281	ENSMUST00000164470			7.30819	Kars	protein_coding	Lysine--tRNA ligase
282	ENSMUST00000019997			7.3516	Tnfaip3	protein_coding	Tumor necrosis factor alpha-induced protein 3
283	ENSMUST00000182149			7.39442	Prrc2c	protein_coding	Protein PRRC2C;
284	ENSMUST00000129955			7.43661	Dus1l	protein_coding	tRNA-dihydrouridine(16/17) synthase [NAD(P)(+)]-like
285	ENSMUST00000110469			7.48458	H2bc23	nonsense_mediated_decay	Histone H2B type 1-F/J/L; Histone H2B
286	ENSMUST00000060947			7.73128	Cldn12	protein_coding	Claudin-12
287	ENSMUST00000216081			7.74652	Ano10	nonsense_mediated_decay	Anoctamin-10
288	ENSMUST00000152634			7.79054	Ercc8	nonsense_mediated_decay	DNA excision repair protein ERCC-8
289	ENSMUST00000051091			8.55465	H2bc6	protein_coding	Histone H2B type 1-C/E/G
290	ENSMUST00000160248			8.58901	Zfat	protein_coding	Zinc finger protein ZFAT
291	ENSMUST00000153245			8.85009	Cd300a	processed_transcript	CMRF35-like molecule 8
292	ENSMUST00000030584			8.93067	Rnf19b	protein_coding	RBR-type E3 ubiquitin transferase
293	ENSMUST00000201307			9.02515	Tlr6	protein_coding	Toll-like receptor 6;
294	ENSMUST00000178399			9.1398	Ripk3	protein_coding	Receptor-interacting serine/threonine-protein kinase 3;
295	ENSMUST00000123145			9.21253	Trib3	processed_transcript	Tribbles homolog 3
296	ENSMUST00000156372			9.26483	Rps19	protein_coding	40S ribosomal protein S19
297	ENSMUST00000021647			9.27414	Numb	protein_coding	Protein numb homolog
298	ENSMUST00000147238			9.27476	Rnf19b	processed_transcript	RBR-type E3 ubiquitin transferase
299	ENSMUST00000137149			9.35284	Tecpr1	retained_intron	Tectonin beta-propeller repeat-containing protein 1
300	ENSMUST00000108103			9.55256	Aptx	protein_coding	Aprataxin
301	ENSMUST00000164144			9.60392	Xpnpep3	processed_transcript	Xaa-Pro aminopeptidase 3
302	ENSMUST00000166139			9.60861	Vash2	protein_coding	Tubulinyl-Tyr carboxypeptidase 2
303	ENSMUST00000070997			9.6718	Myo1d	protein_coding	Unconventional myosin-Id
304	ENSMUST00000175778			9.70207	Sbf1	protein_coding	Myotubularin-related protein 5
305	ENSMUST00000039093			9.7085	Zmynd15	protein_coding	Zinc finger MYND domain-containing protein 15;
306	ENSMUST00000025818			9.73032	Rin1	protein_coding	Ras and Rab interactor 1
307	ENSMUST00000111082			9.76671	Pax6	protein_coding	Paired box protein Pax-6;
308	ENSMUST00000169409			9.87557	Rgs1	nonsense_mediated_decay	Regulator of G-protein signaling 1
309	ENSMUST00000173930			9.8956	Map3k8	nonsense_mediated_decay	Mitogen-activated protein kinase kinase kinase 8
310	ENSMUST00000161759			9.94434	4833418N02Rik	bidirectional_promoter_lncRNA	-
311	ENSMUST00000136740			9.95673	Myo9a	protein_coding	Unconventional myosin-IXa;
312	ENSMUST00000200543			10.1054	Adgrl2	protein_coding
313	ENSMUST00000209039			10.177	Fuz	protein_coding	Protein fuzzy homolog;
314	ENSMUST00000105662			10.1819	Plekhg5	protein_coding	Pleckstrin homology domain-containing family G member 5;
315	ENSMUST00000187324			10.2441	Acy1	retained_intron	Aminoacylase-1;
316	ENSMUST00000113797			10.4026	Pja1	protein_coding	E3 ubiquitin-protein ligase Praja-1; RING-type domain-containing protein
317	ENSMUST00000122850			10.4211	Araf	protein_coding	Serine/threonine-protein kinase A-Raf;
318	ENSMUST00000130360			10.4853	Synpo	protein_coding
319	ENSMUST00000175901			10.5229	Stx5a	protein_coding	Syntaxin-5
320	ENSMUST00000142893			10.5624	Cxcr4	protein_coding	C-X-C chemokine receptor type 4;
321	ENSMUST00000150992			10.7587	Zfand2a	protein_coding	AN1-type zinc finger protein 2A
322	ENSMUST00000043108			10.7964	Zgrf1	protein_coding	Protein ZGRF1
323	ENSMUST00000144061			10.8584	Samd8	nonsense_mediated_decay	Sphingomyelin synthase-related protein 1
324	ENSMUST00000127825			10.8636	Sh3tc1	protein_coding	SH3 domain-containing protein
325	ENSMUST00000209923			10.8743	Tmem192	nonsense_mediated_decay	Transmembrane protein 192
326	ENSMUST00000124540			10.8988	Apip	processed_transcript	Methylthioribulose-1-phosphate dehydratase
327	ENSMUST00000008995			11.037	Hdac4	protein_coding	Histone deacetylase 4
328	ENSMUST00000101018			11.0806	Cep170b	protein_coding	Centrosomal protein of 170 kDa protein B;
329	ENSMUST00000028063			11.1349	Pter	protein_coding	Phosphotriesterase-related protein
330	ENSMUST00000110175			11.1411	Tbc1d31	processed_transcript	TBC1 domain family member 31
331	ENSMUST00000112655			11.1685	Rpap2	protein_coding	Putative RNA polymerase II subunit B1 CTD phosphatase Rpap2
332	ENSMUST00000115201			11.2253	Dlg1	protein_coding	Disks large homolog 1;
333	ENSMUST00000174287			11.301	Neat1	lincRNA	-
334	ENSMUST00000147059			11.3354	Rpl11	processed_transcript	60S ribosomal protein L11
335	ENSMUST00000108340			11.3525	Asph	protein_coding	Aspartyl/asparaginyl beta-hydroxylase; TPR_REGION domain-containing protein
336	ENSMUST00000110307			11.3711	Irf4	protein_coding	Interferon regulatory factor 4; ; IRF tryptophan pentad repeat domain-containing protein
337	ENSMUST00000143984			11.4872	Tbc1d25	protein_coding	TBC1 domain family member 25
338	ENSMUST00000139118			11.4876	Zfp764	processed_transcript
339	ENSMUST00000027202			11.5105	Sgo2a	protein_coding	Shugoshin 2
340	ENSMUST00000112937			11.5298	Nmnat3	protein_coding	Nicotinamide/nicotinic acid mononucleotide adenylyltransferase 3
341	ENSMUST00000220049			11.5811	Baz2a	protein_coding
342	ENSMUST00000111451			11.6051	Celf1	protein_coding	CUGBP Elav-like family member 1
343	ENSMUST00000154593			11.6558	Setd6	processed_transcript	N-lysine methyltransferase SETD6
344	ENSMUST00000069597			11.695	Csnk1g3	protein_coding	Casein kinase I isoform gamma-3;
345	ENSMUST00000192509			11.6981	Map4k4	protein_coding	CNH domain-containing protein; ; Mitogen-activated protein kinase kinase kinase kinase 4
346	ENSMUST00000195860			11.7181	Map4k4	protein_coding	CNH domain-containing protein; ; Mitogen-activated protein kinase kinase kinase kinase 4
347	ENSMUST00000103112			11.7616	Zhx3	protein_coding	Zinc fingers and homeoboxes protein 3;
348	ENSMUST00000042402			11.798	Pogz	protein_coding	Pogo transposable element with ZNF domain
349	ENSMUST00000027642			11.833	Nek7	protein_coding	Serine/threonine-protein kinase Nek7;
350	ENSMUST00000175866			11.8643	Zfhx4	protein_coding
351	ENSMUST00000179422			11.9379	Ecsit	protein_coding	Evolutionarily conserved signaling intermediate in Toll pathway, mitochondrial;
352	ENSMUST00000021314			12.0288	Nmt1	protein_coding	Glycylpeptide N-tetradecanoyltransferase 1; Glycylpeptide N-tetradecanoyltransferase
353	ENSMUST00000141228			12.0474	Sumo3	protein_coding	Small ubiquitin-related modifier 3; ; Small ubiquitin-related modifier
354	ENSMUST00000210040			12.0634	Prmt9	nonsense_mediated_decay	Protein arginine N-methyltransferase 9
355	ENSMUST00000127921			12.2556	Zfp142	nonsense_mediated_decay	Zinc finger protein 142
356	ENSMUST00000193682			12.2681	Map4k4	protein_coding	CNH domain-containing protein; ; Mitogen-activated protein kinase kinase kinase kinase 4
357	ENSMUST00000118487			12.3692	Fam234a	protein_coding	Protein FAM234A
358	ENSMUST00000209986			12.3862	Tti2	nonsense_mediated_decay	TELO2-interacting protein 2
359	ENSMUST00000190298			12.5146	Nav1	protein_coding	Neuron navigator 1
360	ENSMUST00000147566			12.5496	Lpcat1	nonsense_mediated_decay	Lysophosphatidylcholine acyltransferase 1
361	ENSMUST00000177322			12.736	Stx5a	nonsense_mediated_decay	Syntaxin-5
362	ENSMUST00000186358			12.7719	Tgif1	protein_coding	Homeobox domain-containing protein; ; Homeobox protein TGIF1
363	ENSMUST00000194785			12.8694	Ints7	nonsense_mediated_decay	Integrator complex subunit 7;
364	ENSMUST00000110952			12.8828	Rcbtb2	protein_coding	RCC1 and BTB domain-containing protein 2
365	ENSMUST00000117150			12.9867	Phtf1	protein_coding	Putative homeodomain transcription factor 1
366	ENSMUST00000092735			12.9947	Med1	protein_coding	Mediator of RNA polymerase II transcription subunit 1
367	ENSMUST00000036329			13.237	Wdr26	nonsense_mediated_decay	WD repeat-containing protein 26
368	ENSMUST00000027579			13.5903	Actr3	protein_coding	Actin-related protein 3
369	ENSMUST00000106157			13.7503	Zranb1	protein_coding	Ubiquitin thioesterase Zranb1
370	ENSMUST00000029726			14.0719	Gatb	processed_transcript	Glutamyl-tRNA(Gln) amidotransferase subunit B, mitochondrial
371	ENSMUST00000078139			14.5317	Asph	protein_coding	Aspartyl/asparaginyl beta-hydroxylase; TPR_REGION domain-containing protein
372	ENSMUST00000177513		-16.649		Rpl41	retained_intron	60S ribosomal protein L41
373	ENSMUST00000084731		-15.7974		Ipo7	protein_coding	Importin-7
374	ENSMUST00000103202		-13.7181		Sirpa	protein_coding	Tyrosine-protein phosphatase non-receptor type substrate 1;
375	ENSMUST00000022099		-13.2765		Lpcat1	protein_coding	Lysophosphatidylcholine acyltransferase 1
376	ENSMUST00000138900		-12.8916		Arpc1b	processed_transcript	Actin-related protein 2/3 complex subunit 1B
377	ENSMUST00000220127		-12.8848		Ube2n	nonsense_mediated_decay	Ubiquitin-conjugating enzyme E2 N;
378	ENSMUST00000025835		-12.7256		Cpt1a	protein_coding	Carnitine O-palmitoyltransferase 1, liver isoform;
379	ENSMUST00000097718		-12.7154		Ino80d	protein_coding	INO80 complex subunit D;
380	ENSMUST00000035283		-12.6502		Nup88	protein_coding	Nuclear pore complex protein Nup88
381	ENSMUST00000034581		-12.6435		Cadm1	protein_coding	Cell adhesion molecule 1
382	ENSMUST00000107295		-12.3695		Retreg3	protein_coding	Reticulophagy regulator 3
383	ENSMUST00000102608		-12.3548		AU040320	protein_coding	Dyslexia-associated protein KIAA0319-like protein;
384	ENSMUST00000120942		-12.2758		Entpd5	protein_coding	Ectonucleoside triphosphate diphosphohydrolase 5;
385	ENSMUST00000146628		-12.2376		Desi1	nonsense_mediated_decay	Desumoylating isopeptidase 1
386	ENSMUST00000033769		-12.1489		Irak1	protein_coding	Interleukin-1 receptor-associated kinase 1;
387	ENSMUST00000071642		-12.1472		Mdn1	protein_coding	Midasin
388	ENSMUST00000035822		-11.8847		Calhm2	protein_coding	Calcium homeostasis modulator protein 2
389	ENSMUST00000179926		-11.8083		Mon1b	protein_coding	Vacuolar fusion protein MON1 homolog B
390	ENSMUST00000140996		-11.8014		Brap	nonsense_mediated_decay	BRCA1-associated protein
391	ENSMUST00000025841		-11.7797		Mus81	nonsense_mediated_decay	Crossover junction endonuclease MUS81
392	ENSMUST00000108617		-11.7548		Neurl4	protein_coding	Neuralized-like protein 4
393	ENSMUST00000160437		-11.7115		Cpsf4	retained_intron	Cleavage and polyadenylation specificity factor subunit 4;
394	ENSMUST00000175783		-11.7013		Tshz1	protein_coding	Teashirt homolog 1
395	ENSMUST00000085217		-11.6909		Gk5	protein_coding	Putative glycerol kinase 5
396	ENSMUST00000177207		-11.6805		Tsc22d1	protein_coding	TSC22 domain family protein 1
397	ENSMUST00000141001		-11.6085		Faap24	retained_intron	Fanconi anemia core complex-associated protein 24
398	ENSMUST00000116641		-11.603		Lmf1	protein_coding	Lipase maturation factor 1
399	ENSMUST00000147652		-11.6013		Trnau1ap	nonsense_mediated_decay	tRNA selenocysteine 1-associated protein 1
400	ENSMUST00000034391		-11.5967		Cog8	protein_coding	Conserved oligomeric Golgi complex subunit 8
401	ENSMUST00000174038		-11.5903		Ccnb1	protein_coding	G2/mitotic-specific cyclin-B1;
402	ENSMUST00000107956		-11.527		Fam214b	protein_coding	Protein FAM214B
403	ENSMUST00000094783		-11.5018		Pcdh7	protein_coding
404	ENSMUST00000038701		-11.4408		Zfp324	protein_coding
405	ENSMUST00000168499		-11.4064		Nlrx1	protein_coding	NLR family member X1
406	ENSMUST00000211840		-11.3868		Golga4	protein_coding	Golgin subfamily A member 4
407	ENSMUST00000105870		-11.2466		Pafah2	protein_coding	Platelet-activating factor acetylhydrolase 2, cytoplasmic; Platelet-activating factor acetylhydrolase
408	ENSMUST00000101195		-11.2328		Tbc1d1	protein_coding	TBC1 domain family member 1;
409	ENSMUST00000108775		-11.2027		Sipa1l2	protein_coding	Signal-induced proliferation-associated 1-like protein 2
410	ENSMUST00000203324		-11.1781		Zfp638	protein_coding	Zinc finger protein 638
411	ENSMUST00000188712		-11.1632		Fam135a	nonsense_mediated_decay	Protein FAM135A
412	ENSMUST00000094536		-11.1397		Rapgef6	protein_coding
413	ENSMUST00000023741		-11.053		Kmt2d	protein_coding	-
414	ENSMUST00000147561		-10.9884		Fam98c	retained_intron
415	ENSMUST00000144759		-10.9014		Usp16	nonsense_mediated_decay	Ubiquitin carboxyl-terminal hydrolase 16
416	ENSMUST00000027897		-10.8053		Smyd2	protein_coding	N-lysine methyltransferase SMYD2
417	ENSMUST00000173372		-10.7498		Myo1f	nonsense_mediated_decay
418	ENSMUST00000111129		-10.7305		Polr2j	protein_coding	RNA_pol_L_2 domain-containing protein
419	ENSMUST00000184455		-10.6774		Fbxl4	nonsense_mediated_decay	F-box/LRR-repeat protein 4;
420	ENSMUST00000198752		-10.6576		Dclre1b	protein_coding	5' exonuclease Apollo
421	ENSMUST00000128557		-10.5367		Champ1	protein_coding	Chromosome alignment-maintaining phosphoprotein 1
422	ENSMUST00000203171		-10.5243		-	antisense	-
423	ENSMUST00000152985		-10.522		Usp48	processed_transcript	Ubiquitin carboxyl-terminal hydrolase 48
424	ENSMUST00000171583		-10.5062		Galnt1	nonsense_mediated_decay	Polypeptide N-acetylgalactosaminyltransferase 1; Ricin B-type lectin domain-containing protein
425	ENSMUST00000058771		-10.494		Lysmd4	protein_coding	LysM and putative peptidoglycan-binding domain-containing protein 4
426	ENSMUST00000146538		-10.3959		Pwwp3a	retained_intron	PWWP domain-containing DNA repair factor 3A
427	ENSMUST00000184159		-10.3823		Dmtf1	nonsense_mediated_decay	Cyclin-D-binding Myb-like transcription factor 1
428	ENSMUST00000039855		-10.069		Golgb1	protein_coding
429	ENSMUST00000144816		-10.0155		Sharpin	retained_intron	Sharpin
430	ENSMUST00000174159		-9.97812		Tnfsfm13	protein_coding
431	ENSMUST00000120066		-9.94474		Pex26	protein_coding	Peroxisome assembly protein 26
432	ENSMUST00000177465		-9.86821		Pan3	nonsense_mediated_decay	PAN2-PAN3 deadenylation complex subunit Pan3; PAN2-PAN3 deadenylation complex subunit PAN3
433	ENSMUST00000146221		-9.86493		Use1	retained_intron	Vesicle transport protein USE1;
434	ENSMUST00000107687		-9.84392		Arfip1	protein_coding
435	ENSMUST00000148403		-9.80968		Ndufa3	nonsense_mediated_decay	NADH dehydrogenase [ubiquinone] 1 alpha subcomplex subunit 3
436	ENSMUST00000125675		-9.79303		Rnft1	processed_transcript	E3 ubiquitin-protein ligase RNFT1
437	ENSMUST00000071068		-9.78135		Commd1	protein_coding	COMM domain-containing protein 1;
438	ENSMUST00000154199		-9.7564		Dmpk	nonsense_mediated_decay	Myotonin-protein kinase
439	ENSMUST00000143055		-9.7409		Tnfrsf1b	nonsense_mediated_decay	Tumor necrosis factor receptor superfamily member 1B;
440	ENSMUST00000169371		-9.54014		Cntln	protein_coding	Centlein
441	ENSMUST00000124242		-9.54003		Tchp	retained_intron	Trichoplein keratin filament-binding protein
442	ENSMUST00000114776		-9.52004		Pias2	protein_coding	E3 SUMO-protein ligase PIAS2;
443	ENSMUST00000123054		-9.47503		Zdhhc9	retained_intron	Palmitoyltransferase ZDHHC9
444	ENSMUST00000106682		-9.46778		Rnf141	protein_coding	RING finger protein 141;
445	ENSMUST00000006750		-9.4534		Rundc3a	protein_coding	RUN domain-containing protein 3A
446	ENSMUST00000112315		-9.41088		Txlng	protein_coding	Gamma-taxilin
447	ENSMUST00000199049		-9.39517		Nras	protein_coding
448	ENSMUST00000123999		-9.3161		Cfap410	retained_intron	Cilia- and flagella-associated protein 410
449	ENSMUST00000109395		-9.24436		Cbfb	protein_coding	Core-binding factor subunit beta
450	ENSMUST00000202143		-9.23716		Cnot4	protein_coding	CCR4-NOT transcription complex subunit 4;
451	ENSMUST00000212233		-9.22837		Zfp821	retained_intron	Zinc finger protein 821;
452	ENSMUST00000129755		-9.19483		Sort1	retained_intron	Sortilin
453	ENSMUST00000138203		-9.18609		Gapvd1	nonsense_mediated_decay	GTPase-activating protein and VPS9 domain-containing protein 1
454	ENSMUST00000127027		-9.14773		Zfp960	protein_coding
455	ENSMUST00000074248		-9.06404		Sh2d3c	protein_coding	SH2 domain-containing protein 3C
456	ENSMUST00000151737		-8.95463		Fbxo36	processed_transcript	F-box only protein 36
457	ENSMUST00000213788		-8.91546		Med17	protein_coding	Mediator of RNA polymerase II transcription subunit 17
458	ENSMUST00000120363		-8.90747		Hoxa1	protein_coding	Homeobox domain-containing protein
459	ENSMUST00000108949		-8.89757		Zfp966	protein_coding
460	ENSMUST00000173091		-8.8401		Prdx5	protein_coding	Peroxiredoxin-5, mitochondrial
461	ENSMUST00000090785		-8.83838		Otud7b	protein_coding	OTU domain-containing protein 7B
462	ENSMUST00000187824		-8.83722		Atg4b	protein_coding	Cysteine protease ATG4B; Cysteine protease
463	ENSMUST00000169017		-8.81608		Fcgr3	protein_coding
464	ENSMUST00000135388		-8.7782		Ppp1r16a	protein_coding	Protein phosphatase 1 regulatory subunit 16A
465	ENSMUST00000145330		-8.69136		Gmppb	retained_intron	Mannose-1-phosphate guanyltransferase beta
466	ENSMUST00000079314		-8.577		Gmfb	protein_coding	Glia maturation factor beta
467	ENSMUST00000163727		-8.30985		St18	protein_coding	Suppression of tumorigenicity 18 protein;
468	ENSMUST00000142071		-8.21846		Rbm39	nonsense_mediated_decay	RNA-binding protein 39
469	ENSMUST00000147976		-8.18964		Rin2	nonsense_mediated_decay	Ras and Rab interactor 2
470	ENSMUST00000176960		-8.08074		Atp2c1	processed_transcript	Calcium-transporting ATPase; Calcium-transporting ATPase type 2C member 1
471	ENSMUST00000129510		-8.0695		Dmap1	processed_transcript	DNA methyltransferase 1-associated protein 1
472	ENSMUST00000054912		-7.85165		Dynlrb1	processed_transcript	Dynein light chain roadblock-type 1
473	ENSMUST00000076383		-7.84582		Fbxw11	protein_coding	F-box/WD repeat-containing protein 11
474	ENSMUST00000156085		-7.75239		Arhgef18	retained_intron	Rho guanine nucleotide exchange factor 18
475	ENSMUST00000084852		-7.6995		Numa1	protein_coding	Nuclear mitotic apparatus protein 1
476	ENSMUST00000152836		-7.51154		Trmt6	retained_intron	tRNA (adenine(58)-N(1))-methyltransferase non-catalytic subunit TRM6
477	ENSMUST00000137510		-7.45232		-	processed_transcript	-
478	ENSMUST00000192155		-7.39533		Ptch1	protein_coding	Protein patched homolog 1
479	ENSMUST00000067821		-7.11725		Ercc6l2	protein_coding	DNA excision repair protein ERCC-6-like 2
480	ENSMUST00000137240		-7.04363		Pkn3	retained_intron	Serine/threonine-protein kinase N3
481	ENSMUST00000015841		-7.03054		Setdb1	protein_coding	Histone-lysine N-methyltransferase
482	ENSMUST00000156036		-6.68842		Pdk1	processed_transcript	[Pyruvate dehydrogenase (acetyl-transferring)] kinase isozyme 1, mitochondrial
483	ENSMUST00000050827		-6.67294		Rsrc2	protein_coding	Arginine/serine-rich coiled-coil protein 2
484	ENSMUST00000122441		-6.54715		Ube2q2	protein_coding	Ubiquitin-conjugating enzyme E2 Q2;
485	ENSMUST00000168206		-6.42857		Nisch	protein_coding	Nischarin;
486	ENSMUST00000154673		-6.28324		3010003L21Rik	antisense	-
487	ENSMUST00000204260		-6.19017		Gpnmb	protein_coding	Transmembrane glycoprotein NMB
488	ENSMUST00000076326		-6.06585		AB124611	nonsense_mediated_decay	Protein HIDE1
489	ENSMUST00000177068		-5.27844		Chtf8	protein_coding	Chromosome transmission fidelity protein 8 homolog; Decreased expression in renal and prostate cancer protein
490	ENSMUST00000146468		-4.58417		Lgals3	protein_coding	Galectin
491	ENSMUST00000202361		5.52225		Hsph1	protein_coding	Heat shock protein 105 kDa
492	ENSMUST00000102746		5.54735		Uba2	protein_coding	SUMO-activating enzyme subunit 2
493	ENSMUST00000161790		5.64851		Eif4g2	processed_transcript	Eukaryotic translation initiation factor 4 gamma 2
494	ENSMUST00000051925		5.7003		Prdx6	protein_coding	Peroxiredoxin-6
495	ENSMUST00000087605		5.88265		Myo1f	protein_coding
496	ENSMUST00000145122		5.90663		Cd52	processed_transcript	CAMPATH-1 antigen
497	ENSMUST00000107847		6.03203		Clta	protein_coding	Clathrin light chain
498	ENSMUST00000166821		6.14939		Mlh3	protein_coding	DNA_mis_repair domain-containing protein
499	ENSMUST00000199605		6.27654		Srrt	nonsense_mediated_decay	Serrate RNA effector molecule homolog
500	ENSMUST00000208950		6.29183		Pet100	nonsense_mediated_decay	Protein PET100 homolog, mitochondrial
501	ENSMUST00000106550		6.38394		Knop1	protein_coding	Lysine-rich nucleolar protein 1;
502	ENSMUST00000218630		6.88795		Sbno2	protein_coding	Protein strawberry notch homolog 2
503	ENSMUST00000100790		7.0309		Nadk2	protein_coding	NAD kinase 2, mitochondrial
504	ENSMUST00000072727		7.36293		Nap1l4	protein_coding	Nucleosome assembly protein 1-like 4;
505	ENSMUST00000112840		7.48458		Fbxl17	protein_coding	F-box/LRR-repeat protein 17
506	ENSMUST00000032568		7.51667		Dmpk	protein_coding	Myotonin-protein kinase
507	ENSMUST00000109327		7.53652		Dnttip1	protein_coding	Deoxynucleotidyltransferase terminal-interacting protein 1
508	ENSMUST00000165318		7.5879		Rbak	protein_coding	RB-associated KRAB zinc finger protein
509	ENSMUST00000198400		7.68139		Klhl18	protein_coding
510	ENSMUST00000063344		7.88027		Lmf1	protein_coding	Lipase maturation factor 1
511	ENSMUST00000178691		8.01488		Ubl4a; Gm44504	protein_coding	Ubiquitin-like protein 4A;
512	ENSMUST00000063191		8.03817		Serpinb9	protein_coding
513	ENSMUST00000029171		8.08771		Rpn2	protein_coding	Dolichyl-diphosphooligosaccharide--protein glycosyltransferase subunit 2
514	ENSMUST00000195117		8.2589		Atf3	protein_coding	Cyclic AMP-dependent transcription factor ATF-3;
515	ENSMUST00000198332		8.52054		Lrig2	protein_coding	Leucine-rich repeats and immunoglobulin-like domains protein 2;
516	ENSMUST00000207084		8.87924		Picalm	protein_coding	Phosphatidylinositol-binding clathrin assembly protein; ENTH domain-containing protein
517	ENSMUST00000164399		8.88337		Pkig	protein_coding	cAMP-dependent protein kinase inhibitor gamma
518	ENSMUST00000091190		8.9464		Ddx3y	protein_coding	ATP-dependent RNA helicase DDX3Y; Helicase C-terminal domain-containing protein
519	ENSMUST00000113440		8.94691		Ccdc88b	protein_coding	Coiled-coil domain-containing protein 88B
520	ENSMUST00000045566		8.95288		Foxp3	protein_coding	Forkhead box protein P3
521	ENSMUST00000143656		8.96011		Fbxo36	processed_transcript	F-box only protein 36
522	ENSMUST00000130804		8.96717		Smyd2	processed_transcript	N-lysine methyltransferase SMYD2
523	ENSMUST00000175689		9.02374		Gmnn	protein_coding	Geminin;
524	ENSMUST00000119078		9.14024		Mbd6	protein_coding	Methyl-CpG-binding domain protein 6
525	ENSMUST00000155448		9.15073		Ttll5	nonsense_mediated_decay	Tubulin polyglutamylase TTLL5;
526	ENSMUST00000055833		9.16377		Atf2	protein_coding	Cyclic AMP-dependent transcription factor ATF-2;
527	ENSMUST00000161994		9.164		Ciart	protein_coding	Circadian-associated transcriptional repressor
528	ENSMUST00000120912		9.2517		Paics	protein_coding	Multifunctional protein ADE2
529	ENSMUST00000053927		9.29704		Erbin	protein_coding	Erbin;
530	ENSMUST00000144950		9.29958		Dnajb4	protein_coding	DnaJ homolog subfamily B member 4
531	ENSMUST00000173550		9.30551		Bag6	protein_coding	Large proline-rich protein BAG6
532	ENSMUST00000215595		9.30812		Trmt11	nonsense_mediated_decay
533	ENSMUST00000173163		9.36374		Pla2g6	protein_coding	85/88 kDa calcium-independent phospholipase A2;
534	ENSMUST00000149838		9.37548		Tulp4	processed_transcript	Tubby-related protein 4
535	ENSMUST00000171233		9.38079		Slc37a1	protein_coding	Glucose-6-phosphate exchanger SLC37A1
536	ENSMUST00000070989		9.38234		Clasp1	protein_coding	CLIP-associating protein 1
537	ENSMUST00000123277		9.48269		Slc35a2	protein_coding	UDP-galactose translocator;
538	ENSMUST00000115742		9.51225		Ppp1r3f	protein_coding	Protein phosphatase 1 regulatory subunit 3F;
539	ENSMUST00000106305		9.56891		Cyth1	protein_coding	Cytohesin-1;
540	ENSMUST00000184311		9.67395		Il6st	protein_coding	Interleukin-6 receptor subunit beta;
541	ENSMUST00000178289		9.76476		AW209491	protein_coding	UPF0415 protein C7orf25 homolog
542	ENSMUST00000031382		9.78706		Clip1	protein_coding	CAP-Gly domain-containing linker protein 1;
543	ENSMUST00000163079		9.89423		Zbtb37	nonsense_mediated_decay
544	ENSMUST00000071081		9.8983		Ociad1	protein_coding	OCIA domain-containing protein 1
545	ENSMUST00000146330		9.92957		Rundc3a	retained_intron	RUN domain-containing protein 3A
546	ENSMUST00000122859		9.96043		Zfp120	nonsense_mediated_decay	Zinc finger protein 120;
547	ENSMUST00000175903		9.98497		Arhgef2	protein_coding	Rho guanine nucleotide exchange factor 2;
548	ENSMUST00000090924		10.2274		Trim46	protein_coding	Tripartite motif-containing protein 46
549	ENSMUST00000207524		10.3385		Clasrp	nonsense_mediated_decay	CLK4-associating serine/arginine rich protein
550	ENSMUST00000004684		10.3388		Arhgef18	protein_coding	Rho guanine nucleotide exchange factor 18
551	ENSMUST00000048371		10.3606		Tsc22d1	protein_coding	TSC22 domain family protein 1
552	ENSMUST00000127674		10.3751		Ppp1r16a	retained_intron	Protein phosphatase 1 regulatory subunit 16A
553	ENSMUST00000031599		10.4645		Rita1	protein_coding	RBPJ-interacting and tubulin-associated protein 1
554	ENSMUST00000115804		10.4839		Pdxdc1	protein_coding	Pyridoxal-dependent decarboxylase domain-containing protein 1;
555	ENSMUST00000108563		10.4898		Zmynd15	protein_coding	Zinc finger MYND domain-containing protein 15;
556	ENSMUST00000062804		10.549		Fut8	protein_coding	Alpha-(1,6)-fucosyltransferase
557	ENSMUST00000105869		10.6484		Pafah2	protein_coding	Platelet-activating factor acetylhydrolase 2, cytoplasmic; Platelet-activating factor acetylhydrolase
558	ENSMUST00000074465		10.6695		Aqp9	protein_coding	Aquaporin-9
559	ENSMUST00000044725		10.6759		Tcta	protein_coding	T-cell leukemia translocation-altered gene protein homolog
560	ENSMUST00000156935		10.72		Dazap1	protein_coding	DAZ-associated protein 1
561	ENSMUST00000215370		10.7874		Fam214a	protein_coding	Protein FAM214A
562	ENSMUST00000124557		10.8205		Tedc2	nonsense_mediated_decay	Tubulin epsilon and delta complex protein 2
563	ENSMUST00000172747		10.9103		Pqlc2	protein_coding	Lysosomal amino acid transporter 1 homolog;
564	ENSMUST00000110936		10.9351		Taf6	protein_coding	Transcription initiation factor TFIID subunit 6
565	ENSMUST00000064950		10.9695		Dedd	protein_coding	Death effector domain-containing protein
566	ENSMUST00000095385		11.0112		Ric8b	protein_coding	Synembryn-B
567	ENSMUST00000137245		11.1216		Edc3	nonsense_mediated_decay	Enhancer of mRNA-decapping protein 3;
568	ENSMUST00000167322		11.1706		Dglucy	protein_coding	D-glutamate cyclase, mitochondrial
569	ENSMUST00000042146		11.2163		Stx18	protein_coding	Syntaxin-18
570	ENSMUST00000110048		11.272		Eif4enif1	protein_coding	Eukaryotic translation initiation factor 4E transporter
571	ENSMUST00000187733		11.4146		Trip12	nonsense_mediated_decay	E3 ubiquitin-protein ligase TRIP12
572	ENSMUST00000177004		11.4489		Tmem219	protein_coding	Insulin-like growth factor-binding protein 3 receptor
573	ENSMUST00000093205		11.4511		Fbxw11	protein_coding	F-box/WD repeat-containing protein 11
574	ENSMUST00000065263		11.5495		Sbno1	protein_coding
575	ENSMUST00000160885		11.67		Tcf19	protein_coding	Transcription factor 19-like protein;
576	ENSMUST00000097912		11.7164		St3gal3	protein_coding	CMP-N-acetylneuraminate-beta-1,4-galactoside alpha-2,3-sialyltransferase;
577	ENSMUST00000166748		11.7368		Per1	protein_coding	Period circadian protein homolog 1
578	ENSMUST00000150759		11.7393		Unk	processed_transcript	RING finger protein unkempt homolog;
579	ENSMUST00000114993		11.8197		Cnot4	protein_coding	CCR4-NOT transcription complex subunit 4;
580	ENSMUST00000055483		11.8739		Xiap	protein_coding	E3 ubiquitin-protein ligase XIAP
581	ENSMUST00000101245		11.965		Mob1a	nonsense_mediated_decay	MOB kinase activator 1A
582	ENSMUST00000119628		12.0757		Mtmr4	protein_coding	Myotubularin-related protein 4
583	ENSMUST00000113926		12.1971		Zfx	protein_coding	Zinc finger X-chromosomal protein
584	ENSMUST00000207750		12.1974		Akap13	protein_coding	A-kinase anchor protein 13;
585	ENSMUST00000190121		12.242		-	-	-
586	ENSMUST00000125630		12.2854		Rrp9	retained_intron	U3 small nucleolar RNA-interacting protein 2
587	ENSMUST00000175837		12.2881		Mia2	nonsense_mediated_decay
588	ENSMUST00000165066		12.298		Ino80d	protein_coding	INO80 complex subunit D;
589	ENSMUST00000065422		12.3631		Rpap2	protein_coding	Putative RNA polymerase II subunit B1 CTD phosphatase Rpap2
590	ENSMUST00000073471		12.5452		Rpl26	protein_coding	60S ribosomal protein L26
591	ENSMUST00000068792		12.587		Tmem245	protein_coding	-
592	ENSMUST00000174366		12.5964		Dhx16	nonsense_mediated_decay	HA2 domain-containing protein
593	ENSMUST00000178486		12.6414		Kmt2d	protein_coding	-
594	ENSMUST00000012873		12.6434		Zfp729b	protein_coding
595	ENSMUST00000070334		12.7855		G6pc3	protein_coding	Glucose-6-phosphatase 3
596	ENSMUST00000046542		12.8652		Rsrc1	protein_coding	Serine/Arginine-related protein 53
597	ENSMUST00000106436		13.0665		Kif2c	protein_coding	Kinesin-like protein; Kinesin-like protein KIF2C
598	ENSMUST00000189474		13.4935		Mndal	retained_intron	Myeloid cell nuclear differentiation antigen-like protein;
599	ENSMUST00000111740		13.5481		Itgav	protein_coding	Integrin alpha-V
600	ENSMUST00000170303		14.1748		-	protein_coding	-
601	ENSMUST00000112390		14.2712		Chd4	protein_coding	Chromodomain-helicase-DNA-binding protein 4
602	ENSMUST00000176804		14.3815		Arhgef2	protein_coding	Rho guanine nucleotide exchange factor 2;
603	ENSMUST00000202795		14.4134		Cad	protein_coding	CAD protein
604	ENSMUST00000096026		15.008		Nfkbiz	protein_coding	NF-kappa-B inhibitor zeta
